# Supplementary material for: Effect of Transition Metal Substitution on the Structure and Properties of a Clathrate-Like Compound Eu7Cu44As23
Source: Materials (Basel). 2016 Jul 19;9(7):587. doi: 10.3390/ma9070587 (PMC5456878; doi:10.3390/ma9070587)
Supplement: Supplementary file 1 [file materials-09-00587-s001.zip]

Archive with 6 entries (6 files):
- 7-44-23_Co8.cif
- 7-44-23_Fe8.cif
- 7-44-23_Ni8.cif
- 7-44-23_Ni12.cif
- 7-44-23_Ni20.cif
- 7-44-23_Ni2.cif
