# Supplementary material for: Effect of Transition Metal Substitution on the Structure and Properties of a Clathrate-Like Compound Eu7Cu44As23
Source: Materials (Basel). 2016 Jul 19;9(7):587. doi: 10.3390/ma9070587 (PMC5456878; doi:10.3390/ma9070587)
Supplement: Supplementary file 1 [file materials-09-00587-s001.zip › 7-44-23_Co8.cif]

data_global

_audit_creation_method                   'Jana2006'

_publ_contact_author_name        'Igor Plokhikh'
_publ_contact_author_address     
'MSU,Faculty of Chemistry,Russia,119991,Moscow1GSP-1,Leninskiye Gory.r.540'
_publ_contact_author_email       ig.plohih@yandex.ru
_publ_contact_author_phone       8-926-289-73-27
_publ_contact_author_fax         ?
loop_
_publ_author_name
_publ_author_address
'Plokhikh, Igor' -
'Dmitri Charkin, Dmitri' -
'Verchenko, Valeri' -
'Ignatyev, Ivan' -
'Kazakov, Sergey' -
'Sobolev, Alexey' -
'Presniakov, Igor' -
'Tsirlin, Alexander ' -
'Shevelkov, Andrei ' -
_publ_section_references         
;
Petricek, V., Dusek, M. & Palatinus L. (2006). Jana2006.
Structure Determination Software Programs.
Institute of Physics, Praha, Czech Republic.

Palatinus L. & Chapuis G. (2007). J. Appl. Cryst. 40, 786-790.

Brandenburg, K. & Putz, H. (2005). DIAMOND Version 3.
Crystal Impact GbR, Postfach 1251, D-53002 Bonn, Germany.
;

#=======================================================================
data_I
#=======================================================================

# 5. CHEMICAL DATA

_chemical_name_systematic        ?
_chemical_name_common            ?
_chemical_formula_moiety         Eu7Cu36Co8As23
_chemical_formula_sum            'As23 Co4.779 Cu39.221 Eu7'
_chemical_compound_source        ?
_chemical_formula_structural     ?
_chemical_formula_analytical     ?
_chemical_formula_iupac          ?
_chemical_formula_weight         5560.9
_chemical_melting_point          ?
_exptl_crystal_colour            black

_diffrn_ambient_temperature      293

#=======================================================================

# 6. POWDER SPECIMEN AND CRYSTAL DATA

_symmetry_cell_setting           cubic
_symmetry_space_group_name_H-M   'F m -3 m'
_symmetry_Int_Tables_number      225
_chemical_absolute_configuration .
_symmetry_space_group_name_Hall  '-F 4 2 3'

loop_
_space_group_symop_id
_space_group_symop_operation_xyz
1 x,y,z
2 -x,-y,z
3 -x,y,-z
4 x,-y,-z
5 z,x,y
6 z,-x,-y
7 -z,-x,y
8 -z,x,-y
9 y,z,x
10 -y,z,-x
11 y,-z,-x
12 -y,-z,x
13 y,x,-z
14 -y,-x,-z
15 y,-x,z
16 -y,x,z
17 x,z,-y
18 -x,z,y
19 -x,-z,-y
20 x,-z,y
21 z,y,-x
22 z,-y,x
23 -z,y,x
24 -z,-y,-x
25 -x,-y,-z
26 x,y,-z
27 x,-y,z
28 -x,y,z
29 -z,-x,-y
30 -z,x,y
31 z,x,-y
32 z,-x,y
33 -y,-z,-x
34 y,-z,x
35 -y,z,x
36 y,z,-x
37 -y,-x,z
38 y,x,z
39 -y,x,-z
40 y,-x,-z
41 -x,-z,y
42 x,-z,-y
43 x,z,y
44 -x,z,-y
45 -z,-y,x
46 -z,y,-x
47 z,-y,-x
48 z,y,x
49 x,y+1/2,z+1/2
50 -x,-y+1/2,z+1/2
51 -x,y+1/2,-z+1/2
52 x,-y+1/2,-z+1/2
53 z,x+1/2,y+1/2
54 z,-x+1/2,-y+1/2
55 -z,-x+1/2,y+1/2
56 -z,x+1/2,-y+1/2
57 y,z+1/2,x+1/2
58 -y,z+1/2,-x+1/2
59 y,-z+1/2,-x+1/2
60 -y,-z+1/2,x+1/2
61 y,x+1/2,-z+1/2
62 -y,-x+1/2,-z+1/2
63 y,-x+1/2,z+1/2
64 -y,x+1/2,z+1/2
65 x,z+1/2,-y+1/2
66 -x,z+1/2,y+1/2
67 -x,-z+1/2,-y+1/2
68 x,-z+1/2,y+1/2
69 z,y+1/2,-x+1/2
70 z,-y+1/2,x+1/2
71 -z,y+1/2,x+1/2
72 -z,-y+1/2,-x+1/2
73 -x,-y+1/2,-z+1/2
74 x,y+1/2,-z+1/2
75 x,-y+1/2,z+1/2
76 -x,y+1/2,z+1/2
77 -z,-x+1/2,-y+1/2
78 -z,x+1/2,y+1/2
79 z,x+1/2,-y+1/2
80 z,-x+1/2,y+1/2
81 -y,-z+1/2,-x+1/2
82 y,-z+1/2,x+1/2
83 -y,z+1/2,x+1/2
84 y,z+1/2,-x+1/2
85 -y,-x+1/2,z+1/2
86 y,x+1/2,z+1/2
87 -y,x+1/2,-z+1/2
88 y,-x+1/2,-z+1/2
89 -x,-z+1/2,y+1/2
90 x,-z+1/2,-y+1/2
91 x,z+1/2,y+1/2
92 -x,z+1/2,-y+1/2
93 -z,-y+1/2,x+1/2
94 -z,y+1/2,-x+1/2
95 z,-y+1/2,-x+1/2
96 z,y+1/2,x+1/2
97 x+1/2,y,z+1/2
98 -x+1/2,-y,z+1/2
99 -x+1/2,y,-z+1/2
100 x+1/2,-y,-z+1/2
101 z+1/2,x,y+1/2
102 z+1/2,-x,-y+1/2
103 -z+1/2,-x,y+1/2
104 -z+1/2,x,-y+1/2
105 y+1/2,z,x+1/2
106 -y+1/2,z,-x+1/2
107 y+1/2,-z,-x+1/2
108 -y+1/2,-z,x+1/2
109 y+1/2,x,-z+1/2
110 -y+1/2,-x,-z+1/2
111 y+1/2,-x,z+1/2
112 -y+1/2,x,z+1/2
113 x+1/2,z,-y+1/2
114 -x+1/2,z,y+1/2
115 -x+1/2,-z,-y+1/2
116 x+1/2,-z,y+1/2
117 z+1/2,y,-x+1/2
118 z+1/2,-y,x+1/2
119 -z+1/2,y,x+1/2
120 -z+1/2,-y,-x+1/2
121 -x+1/2,-y,-z+1/2
122 x+1/2,y,-z+1/2
123 x+1/2,-y,z+1/2
124 -x+1/2,y,z+1/2
125 -z+1/2,-x,-y+1/2
126 -z+1/2,x,y+1/2
127 z+1/2,x,-y+1/2
128 z+1/2,-x,y+1/2
129 -y+1/2,-z,-x+1/2
130 y+1/2,-z,x+1/2
131 -y+1/2,z,x+1/2
132 y+1/2,z,-x+1/2
133 -y+1/2,-x,z+1/2
134 y+1/2,x,z+1/2
135 -y+1/2,x,-z+1/2
136 y+1/2,-x,-z+1/2
137 -x+1/2,-z,y+1/2
138 x+1/2,-z,-y+1/2
139 x+1/2,z,y+1/2
140 -x+1/2,z,-y+1/2
141 -z+1/2,-y,x+1/2
142 -z+1/2,y,-x+1/2
143 z+1/2,-y,-x+1/2
144 z+1/2,y,x+1/2
145 x+1/2,y+1/2,z
146 -x+1/2,-y+1/2,z
147 -x+1/2,y+1/2,-z
148 x+1/2,-y+1/2,-z
149 z+1/2,x+1/2,y
150 z+1/2,-x+1/2,-y
151 -z+1/2,-x+1/2,y
152 -z+1/2,x+1/2,-y
153 y+1/2,z+1/2,x
154 -y+1/2,z+1/2,-x
155 y+1/2,-z+1/2,-x
156 -y+1/2,-z+1/2,x
157 y+1/2,x+1/2,-z
158 -y+1/2,-x+1/2,-z
159 y+1/2,-x+1/2,z
160 -y+1/2,x+1/2,z
161 x+1/2,z+1/2,-y
162 -x+1/2,z+1/2,y
163 -x+1/2,-z+1/2,-y
164 x+1/2,-z+1/2,y
165 z+1/2,y+1/2,-x
166 z+1/2,-y+1/2,x
167 -z+1/2,y+1/2,x
168 -z+1/2,-y+1/2,-x
169 -x+1/2,-y+1/2,-z
170 x+1/2,y+1/2,-z
171 x+1/2,-y+1/2,z
172 -x+1/2,y+1/2,z
173 -z+1/2,-x+1/2,-y
174 -z+1/2,x+1/2,y
175 z+1/2,x+1/2,-y
176 z+1/2,-x+1/2,y
177 -y+1/2,-z+1/2,-x
178 y+1/2,-z+1/2,x
179 -y+1/2,z+1/2,x
180 y+1/2,z+1/2,-x
181 -y+1/2,-x+1/2,z
182 y+1/2,x+1/2,z
183 -y+1/2,x+1/2,-z
184 y+1/2,-x+1/2,-z
185 -x+1/2,-z+1/2,y
186 x+1/2,-z+1/2,-y
187 x+1/2,z+1/2,y
188 -x+1/2,z+1/2,-y
189 -z+1/2,-y+1/2,x
190 -z+1/2,y+1/2,-x
191 z+1/2,-y+1/2,-x
192 z+1/2,y+1/2,x

_cell_length_a                   16.54206(16)
_cell_length_b                   16.54206(16)
_cell_length_c                   16.54206(16)
_cell_angle_alpha                90
_cell_angle_beta                 90
_cell_angle_gamma                90
_cell_volume                     4526.57(8)
_cell_measurement_reflns_used    	186
_cell_measurement_theta_min      	2.5
_cell_measurement_theta_max     	 55


_cell_formula_units_Z            4
_cell_measurement_temperature    293
_cell_special_details            
; ?
;

_exptl_crystal_density_diffrn    8.1599
_exptl_crystal_density_meas      ?
_exptl_crystal_density_method    ?
_exptl_crystal_F_000             9862

_pd_spec_size_axial              ?
_pd_spec_size_equat              ?
_pd_spec_size_thick              ?
_pd_spec_mounting                ?
_pd_spec_mount_mode              ?
_pd_spec_shape                   ?
_pd_char_particle_morphology     ?
_pd_char_colour                  ?
_pd_prep_cool_rate               ?
_pd_prep_pressure                ?
_pd_prep_temperature             ?

_exptl_absorpt_coefficient_mu    119.143
_exptl_absorpt_correction_type   ?
_exptl_absorpt_process_details   ?
_exptl_absorpt_correction_T_min  ?
_exptl_absorpt_correction_T_max  ?
loop_
_exptl_crystal_face_index_h
_exptl_crystal_face_index_k
_exptl_crystal_face_index_l
_exptl_crystal_face_perp_dist
? ? ? ?

#=======================================================================

# 7. EXPERIMENTAL DATA

_exptl_special_details           ?
_pd_instr_location               
; ?
;
_pd_calibration_special_details  
; ?
;

_diffrn_radiation_probe          x-ray
_diffrn_radiation_type           'Cu K\a'
_diffrn_radiation_wavelength     1.5418
_diffrn_source                   'rotating-anode X-ray tube'

_diffrn_source_type              'Powder Xpert'
_diffrn_source_target            ?
_diffrn_radiation_monochromator  ?
_diffrn_measurement_device       'Powder Xpert'
_diffrn_measurement_device_type  'powder diffractometer'
_diffrn_detector                 ?
_diffrn_detector_type            ?

_pd_meas_scan_method             ?
_pd_meas_special_details         
; ?
;
_pd_meas_number_of_points        8076
_pd_meas_2theta_range_min        4.996
_pd_meas_2theta_range_max        109.971
_pd_meas_2theta_range_inc        0.013

#=======================================================================

# 8. REFINEMENT DATA

_pd_proc_ls_special_details      
; ?
;
_pd_proc_ls_profile_function     Gaussian
_pd_proc_ls_background_function  ?
_pd_proc_ls_pref_orient_corr     none
_pd_proc_ls_prof_R_factor        0.0081
_pd_proc_ls_prof_wR_factor       0.0135
_pd_proc_ls_prof_wR_expected     0.0055

_refine_special_details          
; ?
;

_refine_ls_R_factor_gt           0.0194
_refine_ls_wR_factor_gt          0.0257
_refine_ls_R_factor_all          0.0211
_refine_ls_wR_factor_all         0.0258
_refine_ls_goodness_of_fit_all   2.47
_refine_ls_restrained_S_gt       ?
_refine_ls_restrained_S_all      ?
_refine_ls_number_parameters     54
_refine_ls_number_restraints     0
_refine_ls_number_constraints    0
_refine_ls_weighting_scheme      sigma
_refine_ls_weighting_details     ?
_refine_ls_hydrogen_treatment    ?
_refine_ls_shift/su_max          0.0214
_refine_ls_shift/su_mean         0.0026
_refine_diff_density_max         ?
_refine_diff_density_min         ?
_refine_ls_extinction_method     ?
_refine_ls_extinction_coef       ?

_pd_proc_2theta_range_min        4.996
_pd_proc_2theta_range_max        109.971
_pd_proc_2theta_range_inc        0.013
_pd_proc_wavelength              ?

_pd_block_diffractogram_id       ?

_pd_proc_info_excluded_regions   ?
_pd_proc_info_data_reduction     ?

loop_
_atom_type_symbol
_atom_type_scat_dispersion_real
_atom_type_scat_dispersion_imag
_atom_type_scat_source
As -0.9300 1.0051 'International Tables Vol C tables 4.2.6.8 and 6.1.1.1'
Co -2.3653 3.6143 'International Tables Vol C tables 4.2.6.8 and 6.1.1.1'
Cu -1.9646 0.5888 'International Tables Vol C tables 4.2.6.8 and 6.1.1.1'
Eu -8.9294 11.1857 'International Tables Vol C tables 4.2.6.8 and 6.1.1.1'

_computing_data_collection       ?
_computing_cell_refinement       ?
_computing_data_reduction        ?
_computing_structure_solution    ?
_computing_structure_refinement  ?
_computing_molecular_graphics    ?
_computing_publication_material  ?

loop_
_restr_distance_atom_site_label_1
_restr_distance_site_symmetry_1
_restr_distance_atom_site_label_2
_restr_distance_site_symmetry_2
_restr_distance_target
_restr_distance_target_weight_param
? ? ? ? ? ?

loop_
_restr_angle_atom_site_label_1
_restr_angle_site_symmetry_1
_restr_angle_atom_site_label_2
_restr_angle_site_symmetry_2
_restr_angle_atom_site_label_3
_restr_angle_site_symmetry_3
_restr_angle_target
_restr_angle_target_weight_param
? ? ? ? ? ? ? ?

loop_
_restr_torsion_atom_site_label_1
_restr_torsion_site_symmetry_1
_restr_torsion_atom_site_label_2
_restr_torsion_site_symmetry_2
_restr_torsion_atom_site_label_3
_restr_torsion_site_symmetry_3
_restr_torsion_atom_site_label_4
_restr_torsion_site_symmetry_4
_restr_torsion_angle_target
_restr_torsion_weight_param
? ? ? ? ? ? ? ? ? ?

loop_
_restr_equal_distance_atom_site_label_1
_restr_equal_distance_site_symmetry_1
_restr_equal_distance_atom_site_label_2
_restr_equal_distance_site_symmetry_2
_restr_equal_distance_class_class_id
_restr_equal_distance_class_target_weight_param
? ? ? ? ? ?

loop_
_restr_equal_angle_atom_site_label_1
_restr_equal_angle_site_symmetry_1
_restr_equal_angle_atom_site_label_2
_restr_equal_angle_site_symmetry_2
_restr_equal_angle_atom_site_label_3
_restr_equal_angle_site_symmetry_3
_restr_equal_angle_class_class_id
_restr_equal_angle_class_target_weight_param
? ? ? ? ? ? ? ?

loop_
_restr_equal_torsion_atom_site_label_1
_restr_equal_torsion_site_symmetry_1
_restr_equal_torsion_atom_site_label_2
_restr_equal_torsion_site_symmetry_2
_restr_equal_torsion_atom_site_label_3
_restr_equal_torsion_site_symmetry_3
_restr_equal_torsion_atom_site_label_4
_restr_equal_torsion_site_symmetry_4
_restr_equal_torsion_class_class_id
_restr_equal_torsion_class_target_weight_param
? ? ? ? ? ? ? ? ? ?


#=======================================================================

# 9. ATOMIC COORDINATES AND DISPLACEMENT PARAMETERS

loop_
_atom_site_label
_atom_site_type_symbol
_atom_site_fract_x
_atom_site_fract_y
_atom_site_fract_z
_atom_site_adp_type
_atom_site_U_iso_or_equiv
_atom_site_site_symmetry_multiplicity
_atom_site_occupancy
_atom_site_calc_flag
_atom_site_refinement_flags
_atom_site_disorder_assembly
_atom_site_disorder_group
Eu1 Eu 0.24137(11) 0 0 Uiso 0.0019(4) 24 1 d . . .
Eu2 Eu 0 0 0 Uiso 0.0016(11) 4 1 d . . .
Cu1 Cu 0.13650(4) 0.13650(4) 0.25474(13) Uiso 0.0092(5) 96 0.960(19) d . . .
Co1 Co 0.13650(4) 0.13650(4) 0.25474(13) Uiso 0.0092(5) 96 0.0400(8) d . . .
Cu2 Cu 0 0.18538(9) 0.18538(9) Uiso 0.0099(8) 48 1 d . . .
Cu3 Cu 0.41374(9) 0.41374(9) 0.41374(9) Uiso 0.0085(12) 32 0.46(2) d . . .
Co3 Co 0.41374(9) 0.41374(9) 0.41374(9) Uiso 0.0085(12) 32 0.54(3) d . . .
As1 As 0.5 0.16785(7) 0.16785(7) Uiso 0.0040(5) 48 1 d . . .
As2 As 0.10956(7) 0.10956(7) 0.10956(7) Uiso 0.0049(6) 32 1 d . . .
As3 As 0.25 0.25 0.25 Uiso 0.0012(9) 8 1 d . . .
As4 As 0.5 0.5 0.5 Uiso 0.015(2) 4 1 d . . .
loop_
_geom_bond_atom_site_label_1
_geom_bond_atom_site_label_2
_geom_bond_site_symmetry_1
_geom_bond_site_symmetry_2
_geom_bond_distance
_geom_bond_publ_flag
Eu1 Eu2 . . 3.9928(18) ?
Eu1 Cu1 . 5_555 3.2009(7) ?
Eu1 Cu1 . 6_555 3.2009(7) ?
Eu1 Cu1 . 21_555 3.2009(7) ?
Eu1 Cu1 . 22_555 3.2009(7) ?
Eu1 Co1 . 5_555 3.2009(7) ?
Eu1 Co1 . 6_555 3.2009(7) ?
Eu1 Co1 . 21_555 3.2009(7) ?
Eu1 Co1 . 22_555 3.2009(7) ?
Eu1 Cu2 . 5_555 3.2034(16) ?
Eu1 Cu2 . 6_555 3.2034(16) ?
Eu1 Cu2 . 9_555 3.2034(16) ?
Eu1 Cu2 . 11_555 3.2034(16) ?
Eu1 Cu3 . 49_544 3.493(2) ?
Eu1 Cu3 . 52_555 3.493(2) ?
Eu1 Cu3 . 61_545 3.493(2) ?
Eu1 Cu3 . 63_554 3.493(2) ?
Eu1 Co3 . 49_544 3.493(2) ?
Eu1 Co3 . 52_555 3.493(2) ?
Eu1 Co3 . 61_545 3.493(2) ?
Eu1 Co3 . 63_554 3.493(2) ?
Eu1 As1 . 151_555 3.1567(14) ?
Eu1 As1 . 152_545 3.1567(14) ?
Eu1 As1 . 106_555 3.1567(14) ?
Eu1 As1 . 108_554 3.1567(14) ?
Eu1 As2 . . 3.3650(17) ?
Eu1 As2 . 4_555 3.3650(17) ?
Eu1 As2 . 13_555 3.3650(17) ?
Eu1 As2 . 15_555 3.3650(17) ?
Eu2 As2 . . 3.1391(12) ?
Eu2 As2 . 2_555 3.1391(12) ?
Eu2 As2 . 3_555 3.1391(12) ?
Eu2 As2 . 4_555 3.1391(12) ?
Eu2 As2 . 13_555 3.1391(12) ?
Eu2 As2 . 14_555 3.1391(12) ?
Eu2 As2 . 15_555 3.1391(12) ?
Eu2 As2 . 16_555 3.1391(12) ?
Cu1 Cu1 . 5_555 2.766(2) ?
Cu1 Cu1 . 104_555 2.544(2) ?
Cu1 Cu1 . 9_555 2.766(2) ?
Cu1 Cu1 . 59_555 2.544(2) ?
Cu1 Co1 . . 0 ?
Cu1 Co1 . 5_555 2.766(2) ?
Cu1 Co1 . 104_555 2.544(2) ?
Cu1 Co1 . 9_555 2.766(2) ?
Cu1 Co1 . 59_555 2.544(2) ?
Cu1 Cu2 . . 2.6587(14) ?
Cu1 Cu2 . 5_555 2.6587(14) ?
Cu1 Cu3 . 146_555 2.881(2) ?
Cu1 Co3 . 146_555 2.881(2) ?
Cu1 As1 . 99_555 2.6471(13) ?
Cu1 As1 . 54_555 2.6471(13) ?
Cu1 As2 . . 2.483(2) ?
Cu1 As3 . . 2.6564(7) ?
Co1 Co1 . 5_555 2.766(2) ?
Co1 Co1 . 104_555 2.544(2) ?
Co1 Co1 . 9_555 2.766(2) ?
Co1 Co1 . 59_555 2.544(2) ?
Co1 Cu2 . . 2.6587(14) ?
Co1 Cu2 . 5_555 2.6587(14) ?
Co1 Cu3 . 146_555 2.881(2) ?
Co1 As1 . 99_555 2.6471(13) ?
Co1 As1 . 54_555 2.6471(13) ?
Co1 As2 . . 2.483(2) ?
Co1 As3 . . 2.6564(7) ?
Cu2 As1 . 146_555 2.4451(19) ?
Cu2 As1 . 99_555 2.4451(19) ?
Cu2 As2 . . 2.5359(16) ?
Cu2 As2 . 16_555 2.5359(16) ?
Cu3 Cu3 . 13_556 2.854(2) ?
Cu3 Cu3 . 15_565 2.854(2) ?
Cu3 Cu3 . 16_655 2.854(2) ?
Cu3 Co3 . . 0 ?
Cu3 Co3 . 13_556 2.854(2) ?
Cu3 Co3 . 15_565 2.854(2) ?
Cu3 Co3 . 16_655 2.854(2) ?
Cu3 As1 . 52_555 2.3831(18) ?
Cu3 As1 . 104_555 2.3831(18) ?
Cu3 As1 . 156_555 2.3831(18) ?
Cu3 As4 . . 2.4715(15) ?
Co3 Co3 . 13_556 2.854(2) ?
Co3 Co3 . 15_565 2.854(2) ?
Co3 Co3 . 16_655 2.854(2) ?
Co3 As1 . 52_555 2.3831(18) ?
Co3 As1 . 104_555 2.3831(18) ?
Co3 As1 . 156_555 2.3831(18) ?
Co3 As4 . . 2.4715(15) ?

loop_
_geom_angle_atom_site_label_1
_geom_angle_atom_site_label_2
_geom_angle_atom_site_label_3
_geom_angle_site_symmetry_1
_geom_angle_site_symmetry_2
_geom_angle_site_symmetry_3
_geom_angle
_geom_angle_publ_flag
Eu2 Eu1 Cu1 . . 5_555 93.96(5) ?
Eu2 Eu1 Cu1 . . 6_555 93.96(5) ?
Eu2 Eu1 Cu1 . . 21_555 93.96(5) ?
Eu2 Eu1 Cu1 . . 22_555 93.96(5) ?
Eu2 Eu1 Co1 . . 5_555 93.96(5) ?
Eu2 Eu1 Co1 . . 6_555 93.96(5) ?
Eu2 Eu1 Co1 . . 21_555 93.96(5) ?
Eu2 Eu1 Co1 . . 22_555 93.96(5) ?
Eu2 Eu1 Cu2 . . 5_555 73.19(4) ?
Eu2 Eu1 Cu2 . . 6_555 73.19(4) ?
Eu2 Eu1 Cu2 . . 9_555 73.19(4) ?
Eu2 Eu1 Cu2 . . 11_555 73.19(4) ?
Eu2 Eu1 Cu3 . . 49_544 144.71(3) ?
Eu2 Eu1 Cu3 . . 52_555 144.71(3) ?
Eu2 Eu1 Cu3 . . 61_545 144.71(3) ?
Eu2 Eu1 Cu3 . . 63_554 144.71(3) ?
Eu2 Eu1 Co3 . . 49_544 144.71(3) ?
Eu2 Eu1 Co3 . . 52_555 144.71(3) ?
Eu2 Eu1 Co3 . . 61_545 144.71(3) ?
Eu2 Eu1 Co3 . . 63_554 144.71(3) ?
Eu2 Eu1 As1 . . 151_555 118.41(4) ?
Eu2 Eu1 As1 . . 152_545 118.41(4) ?
Eu2 Eu1 As1 . . 106_555 118.41(4) ?
Eu2 Eu1 As1 . . 108_554 118.41(4) ?
Eu2 Eu1 As2 . . . 49.61(3) ?
Eu2 Eu1 As2 . . 4_555 49.61(3) ?
Eu2 Eu1 As2 . . 13_555 49.61(3) ?
Eu2 Eu1 As2 . . 15_555 49.61(3) ?
Cu1 Eu1 Cu1 5_555 . 6_555 172.08(8) ?
Cu1 Eu1 Cu1 5_555 . 21_555 89.726(18) ?
Cu1 Eu1 Cu1 5_555 . 22_555 89.726(18) ?
Cu1 Eu1 Co1 5_555 . 5_555 0.0(5) ?
Cu1 Eu1 Co1 5_555 . 6_555 172.08(8) ?
Cu1 Eu1 Co1 5_555 . 21_555 89.726(18) ?
Cu1 Eu1 Co1 5_555 . 22_555 89.726(18) ?
Cu1 Eu1 Cu2 5_555 . 5_555 49.06(2) ?
Cu1 Eu1 Cu2 5_555 . 6_555 134.05(2) ?
Cu1 Eu1 Cu2 5_555 . 9_555 49.06(2) ?
Cu1 Eu1 Cu2 5_555 . 11_555 134.05(2) ?
Cu1 Eu1 Cu3 5_555 . 49_544 121.33(7) ?
Cu1 Eu1 Cu3 5_555 . 52_555 50.75(5) ?
Cu1 Eu1 Cu3 5_555 . 61_545 86.77(5) ?
Cu1 Eu1 Cu3 5_555 . 63_554 86.77(5) ?
Cu1 Eu1 Co3 5_555 . 49_544 121.33(7) ?
Cu1 Eu1 Co3 5_555 . 52_555 50.75(5) ?
Cu1 Eu1 Co3 5_555 . 61_545 86.77(5) ?
Cu1 Eu1 Co3 5_555 . 63_554 86.77(5) ?
Cu1 Eu1 As1 5_555 . 151_555 49.21(3) ?
Cu1 Eu1 As1 5_555 . 152_545 125.99(4) ?
Cu1 Eu1 As1 5_555 . 106_555 49.21(3) ?
Cu1 Eu1 As1 5_555 . 108_554 125.99(4) ?
Cu1 Eu1 As2 5_555 . . 44.35(4) ?
Cu1 Eu1 As2 5_555 . 4_555 143.57(7) ?
Cu1 Eu1 As2 5_555 . 13_555 92.57(4) ?
Cu1 Eu1 As2 5_555 . 15_555 92.57(4) ?
Cu1 Eu1 Cu1 6_555 . 21_555 89.726(18) ?
Cu1 Eu1 Cu1 6_555 . 22_555 89.726(18) ?
Cu1 Eu1 Co1 6_555 . 5_555 172.08(8) ?
Cu1 Eu1 Co1 6_555 . 6_555 0.0(5) ?
Cu1 Eu1 Co1 6_555 . 21_555 89.726(18) ?
Cu1 Eu1 Co1 6_555 . 22_555 89.726(18) ?
Cu1 Eu1 Cu2 6_555 . 5_555 134.05(2) ?
Cu1 Eu1 Cu2 6_555 . 6_555 49.06(2) ?
Cu1 Eu1 Cu2 6_555 . 9_555 134.05(2) ?
Cu1 Eu1 Cu2 6_555 . 11_555 49.06(2) ?
Cu1 Eu1 Cu3 6_555 . 49_544 50.75(5) ?
Cu1 Eu1 Cu3 6_555 . 52_555 121.33(7) ?
Cu1 Eu1 Cu3 6_555 . 61_545 86.77(5) ?
Cu1 Eu1 Cu3 6_555 . 63_554 86.77(5) ?
Cu1 Eu1 Co3 6_555 . 49_544 50.75(5) ?
Cu1 Eu1 Co3 6_555 . 52_555 121.33(7) ?
Cu1 Eu1 Co3 6_555 . 61_545 86.77(5) ?
Cu1 Eu1 Co3 6_555 . 63_554 86.77(5) ?
Cu1 Eu1 As1 6_555 . 151_555 125.99(4) ?
Cu1 Eu1 As1 6_555 . 152_545 49.21(3) ?
Cu1 Eu1 As1 6_555 . 106_555 125.99(4) ?
Cu1 Eu1 As1 6_555 . 108_554 49.21(3) ?
Cu1 Eu1 As2 6_555 . . 143.57(7) ?
Cu1 Eu1 As2 6_555 . 4_555 44.35(4) ?
Cu1 Eu1 As2 6_555 . 13_555 92.57(4) ?
Cu1 Eu1 As2 6_555 . 15_555 92.57(4) ?
Cu1 Eu1 Cu1 21_555 . 22_555 172.08(8) ?
Cu1 Eu1 Co1 21_555 . 5_555 89.726(18) ?
Cu1 Eu1 Co1 21_555 . 6_555 89.726(18) ?
Cu1 Eu1 Co1 21_555 . 21_555 0.0(5) ?
Cu1 Eu1 Co1 21_555 . 22_555 172.08(8) ?
Cu1 Eu1 Cu2 21_555 . 5_555 134.05(2) ?
Cu1 Eu1 Cu2 21_555 . 6_555 49.06(2) ?
Cu1 Eu1 Cu2 21_555 . 9_555 49.06(2) ?
Cu1 Eu1 Cu2 21_555 . 11_555 134.05(2) ?
Cu1 Eu1 Cu3 21_555 . 49_544 86.77(5) ?
Cu1 Eu1 Cu3 21_555 . 52_555 86.77(5) ?
Cu1 Eu1 Cu3 21_555 . 61_545 121.33(7) ?
Cu1 Eu1 Cu3 21_555 . 63_554 50.75(5) ?
Cu1 Eu1 Co3 21_555 . 49_544 86.77(5) ?
Cu1 Eu1 Co3 21_555 . 52_555 86.77(5) ?
Cu1 Eu1 Co3 21_555 . 61_545 121.33(7) ?
Cu1 Eu1 Co3 21_555 . 63_554 50.75(5) ?
Cu1 Eu1 As1 21_555 . 151_555 125.99(4) ?
Cu1 Eu1 As1 21_555 . 152_545 49.21(3) ?
Cu1 Eu1 As1 21_555 . 106_555 49.21(3) ?
Cu1 Eu1 As1 21_555 . 108_554 125.99(4) ?
Cu1 Eu1 As2 21_555 . . 92.57(4) ?
Cu1 Eu1 As2 21_555 . 4_555 92.57(4) ?
Cu1 Eu1 As2 21_555 . 13_555 44.35(4) ?
Cu1 Eu1 As2 21_555 . 15_555 143.57(7) ?
Cu1 Eu1 Co1 22_555 . 5_555 89.726(18) ?
Cu1 Eu1 Co1 22_555 . 6_555 89.726(18) ?
Cu1 Eu1 Co1 22_555 . 21_555 172.08(8) ?
Cu1 Eu1 Co1 22_555 . 22_555 0.0(5) ?
Cu1 Eu1 Cu2 22_555 . 5_555 49.06(2) ?
Cu1 Eu1 Cu2 22_555 . 6_555 134.05(2) ?
Cu1 Eu1 Cu2 22_555 . 9_555 134.05(2) ?
Cu1 Eu1 Cu2 22_555 . 11_555 49.06(2) ?
Cu1 Eu1 Cu3 22_555 . 49_544 86.77(5) ?
Cu1 Eu1 Cu3 22_555 . 52_555 86.77(5) ?
Cu1 Eu1 Cu3 22_555 . 61_545 50.75(5) ?
Cu1 Eu1 Cu3 22_555 . 63_554 121.33(7) ?
Cu1 Eu1 Co3 22_555 . 49_544 86.77(5) ?
Cu1 Eu1 Co3 22_555 . 52_555 86.77(5) ?
Cu1 Eu1 Co3 22_555 . 61_545 50.75(5) ?
Cu1 Eu1 Co3 22_555 . 63_554 121.33(7) ?
Cu1 Eu1 As1 22_555 . 151_555 49.21(3) ?
Cu1 Eu1 As1 22_555 . 152_545 125.99(4) ?
Cu1 Eu1 As1 22_555 . 106_555 125.99(4) ?
Cu1 Eu1 As1 22_555 . 108_554 49.21(3) ?
Cu1 Eu1 As2 22_555 . . 92.57(4) ?
Cu1 Eu1 As2 22_555 . 4_555 92.57(4) ?
Cu1 Eu1 As2 22_555 . 13_555 143.57(7) ?
Cu1 Eu1 As2 22_555 . 15_555 44.35(4) ?
Co1 Eu1 Co1 5_555 . 6_555 172.08(8) ?
Co1 Eu1 Co1 5_555 . 21_555 89.726(18) ?
Co1 Eu1 Co1 5_555 . 22_555 89.726(18) ?
Co1 Eu1 Cu2 5_555 . 5_555 49.06(2) ?
Co1 Eu1 Cu2 5_555 . 6_555 134.05(2) ?
Co1 Eu1 Cu2 5_555 . 9_555 49.06(2) ?
Co1 Eu1 Cu2 5_555 . 11_555 134.05(2) ?
Co1 Eu1 Cu3 5_555 . 49_544 121.33(7) ?
Co1 Eu1 Cu3 5_555 . 52_555 50.75(5) ?
Co1 Eu1 Cu3 5_555 . 61_545 86.77(5) ?
Co1 Eu1 Cu3 5_555 . 63_554 86.77(5) ?
Co1 Eu1 Co3 5_555 . 49_544 121.33(7) ?
Co1 Eu1 Co3 5_555 . 52_555 50.75(5) ?
Co1 Eu1 Co3 5_555 . 61_545 86.77(5) ?
Co1 Eu1 Co3 5_555 . 63_554 86.77(5) ?
Co1 Eu1 As1 5_555 . 151_555 49.21(3) ?
Co1 Eu1 As1 5_555 . 152_545 125.99(4) ?
Co1 Eu1 As1 5_555 . 106_555 49.21(3) ?
Co1 Eu1 As1 5_555 . 108_554 125.99(4) ?
Co1 Eu1 As2 5_555 . . 44.35(4) ?
Co1 Eu1 As2 5_555 . 4_555 143.57(7) ?
Co1 Eu1 As2 5_555 . 13_555 92.57(4) ?
Co1 Eu1 As2 5_555 . 15_555 92.57(4) ?
Co1 Eu1 Co1 6_555 . 21_555 89.726(18) ?
Co1 Eu1 Co1 6_555 . 22_555 89.726(18) ?
Co1 Eu1 Cu2 6_555 . 5_555 134.05(2) ?
Co1 Eu1 Cu2 6_555 . 6_555 49.06(2) ?
Co1 Eu1 Cu2 6_555 . 9_555 134.05(2) ?
Co1 Eu1 Cu2 6_555 . 11_555 49.06(2) ?
Co1 Eu1 Cu3 6_555 . 49_544 50.75(5) ?
Co1 Eu1 Cu3 6_555 . 52_555 121.33(7) ?
Co1 Eu1 Cu3 6_555 . 61_545 86.77(5) ?
Co1 Eu1 Cu3 6_555 . 63_554 86.77(5) ?
Co1 Eu1 Co3 6_555 . 49_544 50.75(5) ?
Co1 Eu1 Co3 6_555 . 52_555 121.33(7) ?
Co1 Eu1 Co3 6_555 . 61_545 86.77(5) ?
Co1 Eu1 Co3 6_555 . 63_554 86.77(5) ?
Co1 Eu1 As1 6_555 . 151_555 125.99(4) ?
Co1 Eu1 As1 6_555 . 152_545 49.21(3) ?
Co1 Eu1 As1 6_555 . 106_555 125.99(4) ?
Co1 Eu1 As1 6_555 . 108_554 49.21(3) ?
Co1 Eu1 As2 6_555 . . 143.57(7) ?
Co1 Eu1 As2 6_555 . 4_555 44.35(4) ?
Co1 Eu1 As2 6_555 . 13_555 92.57(4) ?
Co1 Eu1 As2 6_555 . 15_555 92.57(4) ?
Co1 Eu1 Co1 21_555 . 22_555 172.08(8) ?
Co1 Eu1 Cu2 21_555 . 5_555 134.05(2) ?
Co1 Eu1 Cu2 21_555 . 6_555 49.06(2) ?
Co1 Eu1 Cu2 21_555 . 9_555 49.06(2) ?
Co1 Eu1 Cu2 21_555 . 11_555 134.05(2) ?
Co1 Eu1 Cu3 21_555 . 49_544 86.77(5) ?
Co1 Eu1 Cu3 21_555 . 52_555 86.77(5) ?
Co1 Eu1 Cu3 21_555 . 61_545 121.33(7) ?
Co1 Eu1 Cu3 21_555 . 63_554 50.75(5) ?
Co1 Eu1 Co3 21_555 . 49_544 86.77(5) ?
Co1 Eu1 Co3 21_555 . 52_555 86.77(5) ?
Co1 Eu1 Co3 21_555 . 61_545 121.33(7) ?
Co1 Eu1 Co3 21_555 . 63_554 50.75(5) ?
Co1 Eu1 As1 21_555 . 151_555 125.99(4) ?
Co1 Eu1 As1 21_555 . 152_545 49.21(3) ?
Co1 Eu1 As1 21_555 . 106_555 49.21(3) ?
Co1 Eu1 As1 21_555 . 108_554 125.99(4) ?
Co1 Eu1 As2 21_555 . . 92.57(4) ?
Co1 Eu1 As2 21_555 . 4_555 92.57(4) ?
Co1 Eu1 As2 21_555 . 13_555 44.35(4) ?
Co1 Eu1 As2 21_555 . 15_555 143.57(7) ?
Co1 Eu1 Cu2 22_555 . 5_555 49.06(2) ?
Co1 Eu1 Cu2 22_555 . 6_555 134.05(2) ?
Co1 Eu1 Cu2 22_555 . 9_555 134.05(2) ?
Co1 Eu1 Cu2 22_555 . 11_555 49.06(2) ?
Co1 Eu1 Cu3 22_555 . 49_544 86.77(5) ?
Co1 Eu1 Cu3 22_555 . 52_555 86.77(5) ?
Co1 Eu1 Cu3 22_555 . 61_545 50.75(5) ?
Co1 Eu1 Cu3 22_555 . 63_554 121.33(7) ?
Co1 Eu1 Co3 22_555 . 49_544 86.77(5) ?
Co1 Eu1 Co3 22_555 . 52_555 86.77(5) ?
Co1 Eu1 Co3 22_555 . 61_545 50.75(5) ?
Co1 Eu1 Co3 22_555 . 63_554 121.33(7) ?
Co1 Eu1 As1 22_555 . 151_555 49.21(3) ?
Co1 Eu1 As1 22_555 . 152_545 125.99(4) ?
Co1 Eu1 As1 22_555 . 106_555 125.99(4) ?
Co1 Eu1 As1 22_555 . 108_554 49.21(3) ?
Co1 Eu1 As2 22_555 . . 92.57(4) ?
Co1 Eu1 As2 22_555 . 4_555 92.57(4) ?
Co1 Eu1 As2 22_555 . 13_555 143.57(7) ?
Co1 Eu1 As2 22_555 . 15_555 44.35(4) ?
Cu2 Eu1 Cu2 5_555 . 6_555 146.39(7) ?
Cu2 Eu1 Cu2 5_555 . 9_555 85.20(2) ?
Cu2 Eu1 Cu2 5_555 . 11_555 85.20(2) ?
Cu2 Eu1 Cu3 5_555 . 49_544 128.83(5) ?
Cu2 Eu1 Cu3 5_555 . 52_555 81.08(4) ?
Cu2 Eu1 Cu3 5_555 . 61_545 81.08(4) ?
Cu2 Eu1 Cu3 5_555 . 63_554 128.83(5) ?
Cu2 Eu1 Co3 5_555 . 49_544 128.83(5) ?
Cu2 Eu1 Co3 5_555 . 52_555 81.08(4) ?
Cu2 Eu1 Co3 5_555 . 61_545 81.08(4) ?
Cu2 Eu1 Co3 5_555 . 63_554 128.83(5) ?
Cu2 Eu1 As1 5_555 . 151_555 45.21(3) ?
Cu2 Eu1 As1 5_555 . 152_545 168.40(7) ?
Cu2 Eu1 As1 5_555 . 106_555 97.906(15) ?
Cu2 Eu1 As1 5_555 . 108_554 97.906(15) ?
Cu2 Eu1 As2 5_555 . . 45.34(3) ?
Cu2 Eu1 As2 5_555 . 4_555 109.16(5) ?
Cu2 Eu1 As2 5_555 . 13_555 109.16(5) ?
Cu2 Eu1 As2 5_555 . 15_555 45.34(3) ?
Cu2 Eu1 Cu2 6_555 . 9_555 85.20(2) ?
Cu2 Eu1 Cu2 6_555 . 11_555 85.20(2) ?
Cu2 Eu1 Cu3 6_555 . 49_544 81.08(4) ?
Cu2 Eu1 Cu3 6_555 . 52_555 128.83(5) ?
Cu2 Eu1 Cu3 6_555 . 61_545 128.83(5) ?
Cu2 Eu1 Cu3 6_555 . 63_554 81.08(4) ?
Cu2 Eu1 Co3 6_555 . 49_544 81.08(4) ?
Cu2 Eu1 Co3 6_555 . 52_555 128.83(5) ?
Cu2 Eu1 Co3 6_555 . 61_545 128.83(5) ?
Cu2 Eu1 Co3 6_555 . 63_554 81.08(4) ?
Cu2 Eu1 As1 6_555 . 151_555 168.40(7) ?
Cu2 Eu1 As1 6_555 . 152_545 45.21(3) ?
Cu2 Eu1 As1 6_555 . 106_555 97.906(15) ?
Cu2 Eu1 As1 6_555 . 108_554 97.906(15) ?
Cu2 Eu1 As2 6_555 . . 109.16(5) ?
Cu2 Eu1 As2 6_555 . 4_555 45.34(3) ?
Cu2 Eu1 As2 6_555 . 13_555 45.34(3) ?
Cu2 Eu1 As2 6_555 . 15_555 109.16(5) ?
Cu2 Eu1 Cu2 9_555 . 11_555 146.39(7) ?
Cu2 Eu1 Cu3 9_555 . 49_544 128.83(5) ?
Cu2 Eu1 Cu3 9_555 . 52_555 81.08(4) ?
Cu2 Eu1 Cu3 9_555 . 61_545 128.83(5) ?
Cu2 Eu1 Cu3 9_555 . 63_554 81.08(4) ?
Cu2 Eu1 Co3 9_555 . 49_544 128.83(5) ?
Cu2 Eu1 Co3 9_555 . 52_555 81.08(4) ?
Cu2 Eu1 Co3 9_555 . 61_545 128.83(5) ?
Cu2 Eu1 Co3 9_555 . 63_554 81.08(4) ?
Cu2 Eu1 As1 9_555 . 151_555 97.906(15) ?
Cu2 Eu1 As1 9_555 . 152_545 97.906(15) ?
Cu2 Eu1 As1 9_555 . 106_555 45.21(3) ?
Cu2 Eu1 As1 9_555 . 108_554 168.40(7) ?
Cu2 Eu1 As2 9_555 . . 45.34(3) ?
Cu2 Eu1 As2 9_555 . 4_555 109.16(5) ?
Cu2 Eu1 As2 9_555 . 13_555 45.34(3) ?
Cu2 Eu1 As2 9_555 . 15_555 109.16(5) ?
Cu2 Eu1 Cu3 11_555 . 49_544 81.08(4) ?
Cu2 Eu1 Cu3 11_555 . 52_555 128.83(5) ?
Cu2 Eu1 Cu3 11_555 . 61_545 81.08(4) ?
Cu2 Eu1 Cu3 11_555 . 63_554 128.83(5) ?
Cu2 Eu1 Co3 11_555 . 49_544 81.08(4) ?
Cu2 Eu1 Co3 11_555 . 52_555 128.83(5) ?
Cu2 Eu1 Co3 11_555 . 61_545 81.08(4) ?
Cu2 Eu1 Co3 11_555 . 63_554 128.83(5) ?
Cu2 Eu1 As1 11_555 . 151_555 97.906(15) ?
Cu2 Eu1 As1 11_555 . 152_545 97.906(15) ?
Cu2 Eu1 As1 11_555 . 106_555 168.40(7) ?
Cu2 Eu1 As1 11_555 . 108_554 45.21(3) ?
Cu2 Eu1 As2 11_555 . . 109.16(5) ?
Cu2 Eu1 As2 11_555 . 4_555 45.34(3) ?
Cu2 Eu1 As2 11_555 . 13_555 109.16(5) ?
Cu2 Eu1 As2 11_555 . 15_555 45.34(3) ?
Cu3 Eu1 Cu3 49_544 . 52_555 70.58(5) ?
Cu3 Eu1 Cu3 49_544 . 61_545 48.22(4) ?
Cu3 Eu1 Cu3 49_544 . 63_554 48.22(4) ?
Cu3 Eu1 Co3 49_544 . 49_544 0.0(5) ?
Cu3 Eu1 Co3 49_544 . 52_555 70.58(5) ?
Cu3 Eu1 Co3 49_544 . 61_545 48.22(4) ?
Cu3 Eu1 Co3 49_544 . 63_554 48.22(4) ?
Cu3 Eu1 As1 49_544 . 151_555 88.34(5) ?
Cu3 Eu1 As1 49_544 . 152_545 41.62(3) ?
Cu3 Eu1 As1 49_544 . 106_555 88.34(5) ?
Cu3 Eu1 As1 49_544 . 108_554 41.62(3) ?
Cu3 Eu1 As2 49_544 . . 165.68(5) ?
Cu3 Eu1 As2 49_544 . 4_555 95.10(3) ?
Cu3 Eu1 As2 49_544 . 13_555 121.93(3) ?
Cu3 Eu1 As2 49_544 . 15_555 121.93(3) ?
Cu3 Eu1 Cu3 52_555 . 61_545 48.22(4) ?
Cu3 Eu1 Cu3 52_555 . 63_554 48.22(4) ?
Cu3 Eu1 Co3 52_555 . 49_544 70.58(5) ?
Cu3 Eu1 Co3 52_555 . 52_555 0.0(5) ?
Cu3 Eu1 Co3 52_555 . 61_545 48.22(4) ?
Cu3 Eu1 Co3 52_555 . 63_554 48.22(4) ?
Cu3 Eu1 As1 52_555 . 151_555 41.62(3) ?
Cu3 Eu1 As1 52_555 . 152_545 88.34(5) ?
Cu3 Eu1 As1 52_555 . 106_555 41.62(3) ?
Cu3 Eu1 As1 52_555 . 108_554 88.34(5) ?
Cu3 Eu1 As2 52_555 . . 95.10(3) ?
Cu3 Eu1 As2 52_555 . 4_555 165.68(5) ?
Cu3 Eu1 As2 52_555 . 13_555 121.93(3) ?
Cu3 Eu1 As2 52_555 . 15_555 121.93(3) ?
Cu3 Eu1 Cu3 61_545 . 63_554 70.58(5) ?
Cu3 Eu1 Co3 61_545 . 49_544 48.22(4) ?
Cu3 Eu1 Co3 61_545 . 52_555 48.22(4) ?
Cu3 Eu1 Co3 61_545 . 61_545 0.0(5) ?
Cu3 Eu1 Co3 61_545 . 63_554 70.58(5) ?
Cu3 Eu1 As1 61_545 . 151_555 41.62(3) ?
Cu3 Eu1 As1 61_545 . 152_545 88.34(5) ?
Cu3 Eu1 As1 61_545 . 106_555 88.34(5) ?
Cu3 Eu1 As1 61_545 . 108_554 41.62(3) ?
Cu3 Eu1 As2 61_545 . . 121.93(3) ?
Cu3 Eu1 As2 61_545 . 4_555 121.93(3) ?
Cu3 Eu1 As2 61_545 . 13_555 165.68(5) ?
Cu3 Eu1 As2 61_545 . 15_555 95.10(3) ?
Cu3 Eu1 Co3 63_554 . 49_544 48.22(4) ?
Cu3 Eu1 Co3 63_554 . 52_555 48.22(4) ?
Cu3 Eu1 Co3 63_554 . 61_545 70.58(5) ?
Cu3 Eu1 Co3 63_554 . 63_554 0.0(5) ?
Cu3 Eu1 As1 63_554 . 151_555 88.34(5) ?
Cu3 Eu1 As1 63_554 . 152_545 41.62(3) ?
Cu3 Eu1 As1 63_554 . 106_555 41.62(3) ?
Cu3 Eu1 As1 63_554 . 108_554 88.34(5) ?
Cu3 Eu1 As2 63_554 . . 121.93(3) ?
Cu3 Eu1 As2 63_554 . 4_555 121.93(3) ?
Cu3 Eu1 As2 63_554 . 13_555 95.10(3) ?
Cu3 Eu1 As2 63_554 . 15_555 165.68(5) ?
Co3 Eu1 Co3 49_544 . 52_555 70.58(5) ?
Co3 Eu1 Co3 49_544 . 61_545 48.22(4) ?
Co3 Eu1 Co3 49_544 . 63_554 48.22(4) ?
Co3 Eu1 As1 49_544 . 151_555 88.34(5) ?
Co3 Eu1 As1 49_544 . 152_545 41.62(3) ?
Co3 Eu1 As1 49_544 . 106_555 88.34(5) ?
Co3 Eu1 As1 49_544 . 108_554 41.62(3) ?
Co3 Eu1 As2 49_544 . . 165.68(5) ?
Co3 Eu1 As2 49_544 . 4_555 95.10(3) ?
Co3 Eu1 As2 49_544 . 13_555 121.93(3) ?
Co3 Eu1 As2 49_544 . 15_555 121.93(3) ?
Co3 Eu1 Co3 52_555 . 61_545 48.22(4) ?
Co3 Eu1 Co3 52_555 . 63_554 48.22(4) ?
Co3 Eu1 As1 52_555 . 151_555 41.62(3) ?
Co3 Eu1 As1 52_555 . 152_545 88.34(5) ?
Co3 Eu1 As1 52_555 . 106_555 41.62(3) ?
Co3 Eu1 As1 52_555 . 108_554 88.34(5) ?
Co3 Eu1 As2 52_555 . . 95.10(3) ?
Co3 Eu1 As2 52_555 . 4_555 165.68(5) ?
Co3 Eu1 As2 52_555 . 13_555 121.93(3) ?
Co3 Eu1 As2 52_555 . 15_555 121.93(3) ?
Co3 Eu1 Co3 61_545 . 63_554 70.58(5) ?
Co3 Eu1 As1 61_545 . 151_555 41.62(3) ?
Co3 Eu1 As1 61_545 . 152_545 88.34(5) ?
Co3 Eu1 As1 61_545 . 106_555 88.34(5) ?
Co3 Eu1 As1 61_545 . 108_554 41.62(3) ?
Co3 Eu1 As2 61_545 . . 121.93(3) ?
Co3 Eu1 As2 61_545 . 4_555 121.93(3) ?
Co3 Eu1 As2 61_545 . 13_555 165.68(5) ?
Co3 Eu1 As2 61_545 . 15_555 95.10(3) ?
Co3 Eu1 As1 63_554 . 151_555 88.34(5) ?
Co3 Eu1 As1 63_554 . 152_545 41.62(3) ?
Co3 Eu1 As1 63_554 . 106_555 41.62(3) ?
Co3 Eu1 As1 63_554 . 108_554 88.34(5) ?
Co3 Eu1 As2 63_554 . . 121.93(3) ?
Co3 Eu1 As2 63_554 . 4_555 121.93(3) ?
Co3 Eu1 As2 63_554 . 13_555 95.10(3) ?
Co3 Eu1 As2 63_554 . 15_555 165.68(5) ?
As1 Eu1 As1 151_555 . 152_545 123.19(7) ?
As1 Eu1 As1 151_555 . 106_555 76.92(3) ?
As1 Eu1 As1 151_555 . 108_554 76.92(3) ?
As1 Eu1 As2 151_555 . . 80.47(3) ?
As1 Eu1 As2 151_555 . 4_555 141.44(3) ?
As1 Eu1 As2 151_555 . 13_555 141.44(3) ?
As1 Eu1 As2 151_555 . 15_555 80.47(3) ?
As1 Eu1 As1 152_545 . 106_555 76.92(3) ?
As1 Eu1 As1 152_545 . 108_554 76.92(3) ?
As1 Eu1 As2 152_545 . . 141.44(3) ?
As1 Eu1 As2 152_545 . 4_555 80.47(3) ?
As1 Eu1 As2 152_545 . 13_555 80.47(3) ?
As1 Eu1 As2 152_545 . 15_555 141.44(3) ?
As1 Eu1 As1 106_555 . 108_554 123.19(7) ?
As1 Eu1 As2 106_555 . . 80.47(3) ?
As1 Eu1 As2 106_555 . 4_555 141.44(3) ?
As1 Eu1 As2 106_555 . 13_555 80.47(3) ?
As1 Eu1 As2 106_555 . 15_555 141.44(3) ?
As1 Eu1 As2 108_554 . . 141.44(3) ?
As1 Eu1 As2 108_554 . 4_555 80.47(3) ?
As1 Eu1 As2 108_554 . 13_555 141.44(3) ?
As1 Eu1 As2 108_554 . 15_555 80.47(3) ?
As2 Eu1 As2 . . 4_555 99.22(5) ?
As2 Eu1 As2 . . 13_555 65.17(4) ?
As2 Eu1 As2 . . 15_555 65.17(4) ?
As2 Eu1 As2 4_555 . 13_555 65.17(4) ?
As2 Eu1 As2 4_555 . 15_555 65.17(4) ?
As2 Eu1 As2 13_555 . 15_555 99.22(5) ?
Eu1 Eu2 Eu1 . . 2_555 180.0(5) ?
Eu1 Eu2 Eu1 . . 5_555 90 ?
Eu1 Eu2 Eu1 . . 6_555 90 ?
Eu1 Eu2 Eu1 . . 9_555 90 ?
Eu1 Eu2 Eu1 . . 10_555 90 ?
Eu1 Eu2 As2 . . . 54.74(2) ?
Eu1 Eu2 As2 . . 2_555 125.26(2) ?
Eu1 Eu2 As2 . . 3_555 125.26(2) ?
Eu1 Eu2 As2 . . 4_555 54.74(2) ?
Eu1 Eu2 As2 . . 13_555 54.74(2) ?
Eu1 Eu2 As2 . . 14_555 125.26(2) ?
Eu1 Eu2 As2 . . 15_555 54.74(2) ?
Eu1 Eu2 As2 . . 16_555 125.26(2) ?
Eu1 Eu2 Eu1 2_555 . 5_555 90 ?
Eu1 Eu2 Eu1 2_555 . 6_555 90 ?
Eu1 Eu2 Eu1 2_555 . 9_555 90 ?
Eu1 Eu2 Eu1 2_555 . 10_555 90 ?
Eu1 Eu2 As2 2_555 . . 125.26(2) ?
Eu1 Eu2 As2 2_555 . 2_555 54.74(2) ?
Eu1 Eu2 As2 2_555 . 3_555 54.74(2) ?
Eu1 Eu2 As2 2_555 . 4_555 125.26(2) ?
Eu1 Eu2 As2 2_555 . 13_555 125.26(2) ?
Eu1 Eu2 As2 2_555 . 14_555 54.74(2) ?
Eu1 Eu2 As2 2_555 . 15_555 125.26(2) ?
Eu1 Eu2 As2 2_555 . 16_555 54.74(2) ?
Eu1 Eu2 Eu1 5_555 . 6_555 180.0(5) ?
Eu1 Eu2 Eu1 5_555 . 9_555 90 ?
Eu1 Eu2 Eu1 5_555 . 10_555 90 ?
Eu1 Eu2 As2 5_555 . . 54.74(2) ?
Eu1 Eu2 As2 5_555 . 2_555 125.26(2) ?
Eu1 Eu2 As2 5_555 . 3_555 54.74(2) ?
Eu1 Eu2 As2 5_555 . 4_555 125.26(2) ?
Eu1 Eu2 As2 5_555 . 13_555 54.74(2) ?
Eu1 Eu2 As2 5_555 . 14_555 125.26(2) ?
Eu1 Eu2 As2 5_555 . 15_555 125.26(2) ?
Eu1 Eu2 As2 5_555 . 16_555 54.74(2) ?
Eu1 Eu2 Eu1 6_555 . 9_555 90 ?
Eu1 Eu2 Eu1 6_555 . 10_555 90 ?
Eu1 Eu2 As2 6_555 . . 125.26(2) ?
Eu1 Eu2 As2 6_555 . 2_555 54.74(2) ?
Eu1 Eu2 As2 6_555 . 3_555 125.26(2) ?
Eu1 Eu2 As2 6_555 . 4_555 54.74(2) ?
Eu1 Eu2 As2 6_555 . 13_555 125.26(2) ?
Eu1 Eu2 As2 6_555 . 14_555 54.74(2) ?
Eu1 Eu2 As2 6_555 . 15_555 54.74(2) ?
Eu1 Eu2 As2 6_555 . 16_555 125.26(2) ?
Eu1 Eu2 Eu1 9_555 . 10_555 180.0(5) ?
Eu1 Eu2 As2 9_555 . . 54.74(2) ?
Eu1 Eu2 As2 9_555 . 2_555 54.74(2) ?
Eu1 Eu2 As2 9_555 . 3_555 125.26(2) ?
Eu1 Eu2 As2 9_555 . 4_555 125.26(2) ?
Eu1 Eu2 As2 9_555 . 13_555 125.26(2) ?
Eu1 Eu2 As2 9_555 . 14_555 125.26(2) ?
Eu1 Eu2 As2 9_555 . 15_555 54.74(2) ?
Eu1 Eu2 As2 9_555 . 16_555 54.74(2) ?
Eu1 Eu2 As2 10_555 . . 125.26(2) ?
Eu1 Eu2 As2 10_555 . 2_555 125.26(2) ?
Eu1 Eu2 As2 10_555 . 3_555 54.74(2) ?
Eu1 Eu2 As2 10_555 . 4_555 54.74(2) ?
Eu1 Eu2 As2 10_555 . 13_555 54.74(2) ?
Eu1 Eu2 As2 10_555 . 14_555 54.74(2) ?
Eu1 Eu2 As2 10_555 . 15_555 125.26(2) ?
Eu1 Eu2 As2 10_555 . 16_555 125.26(2) ?
As2 Eu2 As2 . . 2_555 109.47(3) ?
As2 Eu2 As2 . . 3_555 109.47(3) ?
As2 Eu2 As2 . . 4_555 109.47(3) ?
As2 Eu2 As2 . . 13_555 70.53(3) ?
As2 Eu2 As2 . . 14_555 180.0(5) ?
As2 Eu2 As2 . . 15_555 70.53(3) ?
As2 Eu2 As2 . . 16_555 70.53(3) ?
As2 Eu2 As2 2_555 . 3_555 109.47(3) ?
As2 Eu2 As2 2_555 . 4_555 109.47(3) ?
As2 Eu2 As2 2_555 . 13_555 180.0(5) ?
As2 Eu2 As2 2_555 . 14_555 70.53(3) ?
As2 Eu2 As2 2_555 . 15_555 70.53(3) ?
As2 Eu2 As2 2_555 . 16_555 70.53(3) ?
As2 Eu2 As2 3_555 . 4_555 109.47(3) ?
As2 Eu2 As2 3_555 . 13_555 70.53(3) ?
As2 Eu2 As2 3_555 . 14_555 70.53(3) ?
As2 Eu2 As2 3_555 . 15_555 180.0(5) ?
As2 Eu2 As2 3_555 . 16_555 70.53(3) ?
As2 Eu2 As2 4_555 . 13_555 70.53(3) ?
As2 Eu2 As2 4_555 . 14_555 70.53(3) ?
As2 Eu2 As2 4_555 . 15_555 70.53(3) ?
As2 Eu2 As2 4_555 . 16_555 180.0(5) ?
As2 Eu2 As2 13_555 . 14_555 109.47(3) ?
As2 Eu2 As2 13_555 . 15_555 109.47(3) ?
As2 Eu2 As2 13_555 . 16_555 109.47(3) ?
As2 Eu2 As2 14_555 . 15_555 109.47(3) ?
As2 Eu2 As2 14_555 . 16_555 109.47(3) ?
As2 Eu2 As2 15_555 . 16_555 109.47(3) ?
Eu1 Cu1 Cu1 9_555 . 5_555 116.74(6) ?
Eu1 Cu1 Cu1 9_555 . 104_555 123.21(6) ?
Eu1 Cu1 Cu1 9_555 . 9_555 116.74(6) ?
Eu1 Cu1 Cu1 9_555 . 59_555 123.21(6) ?
Eu1 Cu1 Co1 9_555 . . 0 ?
Eu1 Cu1 Co1 9_555 . 5_555 116.74(6) ?
Eu1 Cu1 Co1 9_555 . 104_555 123.21(6) ?
Eu1 Cu1 Co1 9_555 . 9_555 116.74(6) ?
Eu1 Cu1 Co1 9_555 . 59_555 123.21(6) ?
Eu1 Cu1 Cu2 9_555 . . 65.52(4) ?
Eu1 Cu1 Cu2 9_555 . 5_555 65.52(4) ?
Eu1 Cu1 Cu3 9_555 . 146_555 69.88(5) ?
Eu1 Cu1 Co3 9_555 . 146_555 69.88(5) ?
Eu1 Cu1 As1 9_555 . 99_555 64.53(3) ?
Eu1 Cu1 As1 9_555 . 54_555 64.53(3) ?
Eu1 Cu1 As2 9_555 . . 71.33(5) ?
Eu1 Cu1 As3 9_555 . . 174.35(9) ?
Cu1 Cu1 Cu1 5_555 . 104_555 90.00(5) ?
Cu1 Cu1 Cu1 5_555 . 9_555 60.00(5) ?
Cu1 Cu1 Cu1 5_555 . 59_555 120.00(4) ?
Cu1 Cu1 Co1 5_555 . . 0 ?
Cu1 Cu1 Co1 5_555 . 5_555 0.0(5) ?
Cu1 Cu1 Co1 5_555 . 104_555 90.00(5) ?
Cu1 Cu1 Co1 5_555 . 9_555 60.00(5) ?
Cu1 Cu1 Co1 5_555 . 59_555 120.00(4) ?
Cu1 Cu1 Cu2 5_555 . . 107.18(8) ?
Cu1 Cu1 Cu2 5_555 . 5_555 58.65(4) ?
Cu1 Cu1 Cu3 5_555 . 146_555 148.17(6) ?
Cu1 Cu1 Co3 5_555 . 146_555 148.17(6) ?
Cu1 Cu1 As1 5_555 . 99_555 160.95(7) ?
Cu1 Cu1 As1 5_555 . 54_555 101.74(4) ?
Cu1 Cu1 As2 5_555 . . 56.15(6) ?
Cu1 Cu1 As3 5_555 . . 58.62(3) ?
Cu1 Cu1 Cu1 104_555 . 9_555 120.00(4) ?
Cu1 Cu1 Cu1 104_555 . 59_555 60.00(5) ?
Cu1 Cu1 Co1 104_555 . . 0 ?
Cu1 Cu1 Co1 104_555 . 5_555 90.00(5) ?
Cu1 Cu1 Co1 104_555 . 104_555 0.0(5) ?
Cu1 Cu1 Co1 104_555 . 9_555 120.00(4) ?
Cu1 Cu1 Co1 104_555 . 59_555 60.00(5) ?
Cu1 Cu1 Cu2 104_555 . . 154.92(8) ?
Cu1 Cu1 Cu2 104_555 . 5_555 95.17(5) ?
Cu1 Cu1 Cu3 104_555 . 146_555 63.79(7) ?
Cu1 Cu1 Co3 104_555 . 146_555 63.79(7) ?
Cu1 Cu1 As1 104_555 . 99_555 105.14(8) ?
Cu1 Cu1 As1 104_555 . 54_555 61.28(4) ?
Cu1 Cu1 As2 104_555 . . 144.18(6) ?
Cu1 Cu1 As3 104_555 . . 61.39(3) ?
Cu1 Cu1 Cu1 9_555 . 59_555 90.00(5) ?
Cu1 Cu1 Co1 9_555 . . 0 ?
Cu1 Cu1 Co1 9_555 . 5_555 60.00(5) ?
Cu1 Cu1 Co1 9_555 . 104_555 120.00(4) ?
Cu1 Cu1 Co1 9_555 . 9_555 0.0(5) ?
Cu1 Cu1 Co1 9_555 . 59_555 90.00(5) ?
Cu1 Cu1 Cu2 9_555 . . 58.65(4) ?
Cu1 Cu1 Cu2 9_555 . 5_555 107.18(8) ?
Cu1 Cu1 Cu3 9_555 . 146_555 148.17(6) ?
Cu1 Cu1 Co3 9_555 . 146_555 148.17(6) ?
Cu1 Cu1 As1 9_555 . 99_555 101.74(4) ?
Cu1 Cu1 As1 9_555 . 54_555 160.95(7) ?
Cu1 Cu1 As2 9_555 . . 56.15(6) ?
Cu1 Cu1 As3 9_555 . . 58.62(3) ?
Cu1 Cu1 Co1 59_555 . . 0 ?
Cu1 Cu1 Co1 59_555 . 5_555 120.00(4) ?
Cu1 Cu1 Co1 59_555 . 104_555 60.00(5) ?
Cu1 Cu1 Co1 59_555 . 9_555 90.00(5) ?
Cu1 Cu1 Co1 59_555 . 59_555 0.0(5) ?
Cu1 Cu1 Cu2 59_555 . . 95.17(5) ?
Cu1 Cu1 Cu2 59_555 . 5_555 154.92(8) ?
Cu1 Cu1 Cu3 59_555 . 146_555 63.79(7) ?
Cu1 Cu1 Co3 59_555 . 146_555 63.79(7) ?
Cu1 Cu1 As1 59_555 . 99_555 61.28(4) ?
Cu1 Cu1 As1 59_555 . 54_555 105.14(8) ?
Cu1 Cu1 As2 59_555 . . 144.18(6) ?
Cu1 Cu1 As3 59_555 . . 61.39(3) ?
Co1 Cu1 Co1 . . 5_555 0 ?
Co1 Cu1 Co1 . . 104_555 0 ?
Co1 Cu1 Co1 . . 9_555 0 ?
Co1 Cu1 Co1 . . 59_555 0 ?
Co1 Cu1 Cu2 . . . 0 ?
Co1 Cu1 Cu2 . . 5_555 0 ?
Co1 Cu1 Cu3 . . 146_555 0 ?
Co1 Cu1 Co3 . . 146_555 0 ?
Co1 Cu1 As1 . . 99_555 0 ?
Co1 Cu1 As1 . . 54_555 0 ?
Co1 Cu1 As2 . . . 0 ?
Co1 Cu1 As3 . . . 0 ?
Co1 Cu1 Co1 5_555 . 104_555 90.00(5) ?
Co1 Cu1 Co1 5_555 . 9_555 60.00(5) ?
Co1 Cu1 Co1 5_555 . 59_555 120.00(4) ?
Co1 Cu1 Cu2 5_555 . . 107.18(8) ?
Co1 Cu1 Cu2 5_555 . 5_555 58.65(4) ?
Co1 Cu1 Cu3 5_555 . 146_555 148.17(6) ?
Co1 Cu1 Co3 5_555 . 146_555 148.17(6) ?
Co1 Cu1 As1 5_555 . 99_555 160.95(7) ?
Co1 Cu1 As1 5_555 . 54_555 101.74(4) ?
Co1 Cu1 As2 5_555 . . 56.15(6) ?
Co1 Cu1 As3 5_555 . . 58.62(3) ?
Co1 Cu1 Co1 104_555 . 9_555 120.00(4) ?
Co1 Cu1 Co1 104_555 . 59_555 60.00(5) ?
Co1 Cu1 Cu2 104_555 . . 154.92(8) ?
Co1 Cu1 Cu2 104_555 . 5_555 95.17(5) ?
Co1 Cu1 Cu3 104_555 . 146_555 63.79(7) ?
Co1 Cu1 Co3 104_555 . 146_555 63.79(7) ?
Co1 Cu1 As1 104_555 . 99_555 105.14(8) ?
Co1 Cu1 As1 104_555 . 54_555 61.28(4) ?
Co1 Cu1 As2 104_555 . . 144.18(6) ?
Co1 Cu1 As3 104_555 . . 61.39(3) ?
Co1 Cu1 Co1 9_555 . 59_555 90.00(5) ?
Co1 Cu1 Cu2 9_555 . . 58.65(4) ?
Co1 Cu1 Cu2 9_555 . 5_555 107.18(8) ?
Co1 Cu1 Cu3 9_555 . 146_555 148.17(6) ?
Co1 Cu1 Co3 9_555 . 146_555 148.17(6) ?
Co1 Cu1 As1 9_555 . 99_555 101.74(4) ?
Co1 Cu1 As1 9_555 . 54_555 160.95(7) ?
Co1 Cu1 As2 9_555 . . 56.15(6) ?
Co1 Cu1 As3 9_555 . . 58.62(3) ?
Co1 Cu1 Cu2 59_555 . . 95.17(5) ?
Co1 Cu1 Cu2 59_555 . 5_555 154.92(8) ?
Co1 Cu1 Cu3 59_555 . 146_555 63.79(7) ?
Co1 Cu1 Co3 59_555 . 146_555 63.79(7) ?
Co1 Cu1 As1 59_555 . 99_555 61.28(4) ?
Co1 Cu1 As1 59_555 . 54_555 105.14(8) ?
Co1 Cu1 As2 59_555 . . 144.18(6) ?
Co1 Cu1 As3 59_555 . . 61.39(3) ?
Cu2 Cu1 Cu2 . . 5_555 109.29(7) ?
Cu2 Cu1 Cu3 . . 146_555 103.69(5) ?
Cu2 Cu1 Co3 . . 146_555 103.69(5) ?
Cu2 Cu1 As1 . . 99_555 54.88(4) ?
Cu2 Cu1 As1 . . 54_555 129.39(5) ?
Cu2 Cu1 As2 . . . 58.99(6) ?
Cu2 Cu1 As3 . . . 111.87(5) ?
Cu2 Cu1 Cu3 5_555 . 146_555 103.69(5) ?
Cu2 Cu1 Co3 5_555 . 146_555 103.69(5) ?
Cu2 Cu1 As1 5_555 . 99_555 129.39(5) ?
Cu2 Cu1 As1 5_555 . 54_555 54.88(4) ?
Cu2 Cu1 As2 5_555 . . 58.99(6) ?
Cu2 Cu1 As3 5_555 . . 111.87(5) ?
Cu3 Cu1 Co3 146_555 . 146_555 0.0(5) ?
Cu3 Cu1 As1 146_555 . 99_555 50.86(5) ?
Cu3 Cu1 As1 146_555 . 54_555 50.86(5) ?
Cu3 Cu1 As2 146_555 . . 141.22(5) ?
Cu3 Cu1 As3 146_555 . . 115.77(7) ?
Co3 Cu1 As1 146_555 . 99_555 50.86(5) ?
Co3 Cu1 As1 146_555 . 54_555 50.86(5) ?
Co3 Cu1 As2 146_555 . . 141.22(5) ?
Co3 Cu1 As3 146_555 . . 115.77(7) ?
As1 Cu1 As1 99_555 . 54_555 95.75(6) ?
As1 Cu1 As2 99_555 . . 110.48(5) ?
As1 Cu1 As3 99_555 . . 118.60(5) ?
As1 Cu1 As2 54_555 . . 110.48(5) ?
As1 Cu1 As3 54_555 . . 118.60(5) ?
As2 Cu1 As3 . . . 103.01(7) ?
Eu1 Co1 Cu1 9_555 . . 0 ?
Eu1 Co1 Cu1 9_555 . 5_555 116.74(6) ?
Eu1 Co1 Cu1 9_555 . 104_555 123.21(6) ?
Eu1 Co1 Cu1 9_555 . 9_555 116.74(6) ?
Eu1 Co1 Cu1 9_555 . 59_555 123.21(6) ?
Eu1 Co1 Co1 9_555 . 5_555 116.74(6) ?
Eu1 Co1 Co1 9_555 . 104_555 123.21(6) ?
Eu1 Co1 Co1 9_555 . 9_555 116.74(6) ?
Eu1 Co1 Co1 9_555 . 59_555 123.21(6) ?
Eu1 Co1 Cu2 9_555 . . 65.52(4) ?
Eu1 Co1 Cu2 9_555 . 5_555 65.52(4) ?
Eu1 Co1 Cu3 9_555 . 146_555 69.88(5) ?
Eu1 Co1 As1 9_555 . 99_555 64.53(3) ?
Eu1 Co1 As1 9_555 . 54_555 64.53(3) ?
Eu1 Co1 As2 9_555 . . 71.33(5) ?
Eu1 Co1 As3 9_555 . . 174.35(9) ?
Cu1 Co1 Cu1 . . 5_555 0 ?
Cu1 Co1 Cu1 . . 104_555 0 ?
Cu1 Co1 Cu1 . . 9_555 0 ?
Cu1 Co1 Cu1 . . 59_555 0 ?
Cu1 Co1 Co1 . . 5_555 0 ?
Cu1 Co1 Co1 . . 104_555 0 ?
Cu1 Co1 Co1 . . 9_555 0 ?
Cu1 Co1 Co1 . . 59_555 0 ?
Cu1 Co1 Cu2 . . . 0 ?
Cu1 Co1 Cu2 . . 5_555 0 ?
Cu1 Co1 Cu3 . . 146_555 0 ?
Cu1 Co1 As1 . . 99_555 0 ?
Cu1 Co1 As1 . . 54_555 0 ?
Cu1 Co1 As2 . . . 0 ?
Cu1 Co1 As3 . . . 0 ?
Cu1 Co1 Cu1 5_555 . 104_555 90.00(5) ?
Cu1 Co1 Cu1 5_555 . 9_555 60.00(5) ?
Cu1 Co1 Cu1 5_555 . 59_555 120.00(4) ?
Cu1 Co1 Co1 5_555 . 5_555 0.0(5) ?
Cu1 Co1 Co1 5_555 . 104_555 90.00(5) ?
Cu1 Co1 Co1 5_555 . 9_555 60.00(5) ?
Cu1 Co1 Co1 5_555 . 59_555 120.00(4) ?
Cu1 Co1 Cu2 5_555 . . 107.18(8) ?
Cu1 Co1 Cu2 5_555 . 5_555 58.65(4) ?
Cu1 Co1 Cu3 5_555 . 146_555 148.17(6) ?
Cu1 Co1 As1 5_555 . 99_555 160.95(7) ?
Cu1 Co1 As1 5_555 . 54_555 101.74(4) ?
Cu1 Co1 As2 5_555 . . 56.15(6) ?
Cu1 Co1 As3 5_555 . . 58.62(3) ?
Cu1 Co1 Cu1 104_555 . 9_555 120.00(4) ?
Cu1 Co1 Cu1 104_555 . 59_555 60.00(5) ?
Cu1 Co1 Co1 104_555 . 5_555 90.00(5) ?
Cu1 Co1 Co1 104_555 . 104_555 0.0(5) ?
Cu1 Co1 Co1 104_555 . 9_555 120.00(4) ?
Cu1 Co1 Co1 104_555 . 59_555 60.00(5) ?
Cu1 Co1 Cu2 104_555 . . 154.92(8) ?
Cu1 Co1 Cu2 104_555 . 5_555 95.17(5) ?
Cu1 Co1 Cu3 104_555 . 146_555 63.79(7) ?
Cu1 Co1 As1 104_555 . 99_555 105.14(8) ?
Cu1 Co1 As1 104_555 . 54_555 61.28(4) ?
Cu1 Co1 As2 104_555 . . 144.18(6) ?
Cu1 Co1 As3 104_555 . . 61.39(3) ?
Cu1 Co1 Cu1 9_555 . 59_555 90.00(5) ?
Cu1 Co1 Co1 9_555 . 5_555 60.00(5) ?
Cu1 Co1 Co1 9_555 . 104_555 120.00(4) ?
Cu1 Co1 Co1 9_555 . 9_555 0.0(5) ?
Cu1 Co1 Co1 9_555 . 59_555 90.00(5) ?
Cu1 Co1 Cu2 9_555 . . 58.65(4) ?
Cu1 Co1 Cu2 9_555 . 5_555 107.18(8) ?
Cu1 Co1 Cu3 9_555 . 146_555 148.17(6) ?
Cu1 Co1 As1 9_555 . 99_555 101.74(4) ?
Cu1 Co1 As1 9_555 . 54_555 160.95(7) ?
Cu1 Co1 As2 9_555 . . 56.15(6) ?
Cu1 Co1 As3 9_555 . . 58.62(3) ?
Cu1 Co1 Co1 59_555 . 5_555 120.00(4) ?
Cu1 Co1 Co1 59_555 . 104_555 60.00(5) ?
Cu1 Co1 Co1 59_555 . 9_555 90.00(5) ?
Cu1 Co1 Co1 59_555 . 59_555 0.0(5) ?
Cu1 Co1 Cu2 59_555 . . 95.17(5) ?
Cu1 Co1 Cu2 59_555 . 5_555 154.92(8) ?
Cu1 Co1 Cu3 59_555 . 146_555 63.79(7) ?
Cu1 Co1 As1 59_555 . 99_555 61.28(4) ?
Cu1 Co1 As1 59_555 . 54_555 105.14(8) ?
Cu1 Co1 As2 59_555 . . 144.18(6) ?
Cu1 Co1 As3 59_555 . . 61.39(3) ?
Co1 Co1 Co1 5_555 . 104_555 90.00(5) ?
Co1 Co1 Co1 5_555 . 9_555 60.00(5) ?
Co1 Co1 Co1 5_555 . 59_555 120.00(4) ?
Co1 Co1 Cu2 5_555 . . 107.18(8) ?
Co1 Co1 Cu2 5_555 . 5_555 58.65(4) ?
Co1 Co1 Cu3 5_555 . 146_555 148.17(6) ?
Co1 Co1 As1 5_555 . 99_555 160.95(7) ?
Co1 Co1 As1 5_555 . 54_555 101.74(4) ?
Co1 Co1 As2 5_555 . . 56.15(6) ?
Co1 Co1 As3 5_555 . . 58.62(3) ?
Co1 Co1 Co1 104_555 . 9_555 120.00(4) ?
Co1 Co1 Co1 104_555 . 59_555 60.00(5) ?
Co1 Co1 Cu2 104_555 . . 154.92(8) ?
Co1 Co1 Cu2 104_555 . 5_555 95.17(5) ?
Co1 Co1 Cu3 104_555 . 146_555 63.79(7) ?
Co1 Co1 As1 104_555 . 99_555 105.14(8) ?
Co1 Co1 As1 104_555 . 54_555 61.28(4) ?
Co1 Co1 As2 104_555 . . 144.18(6) ?
Co1 Co1 As3 104_555 . . 61.39(3) ?
Co1 Co1 Co1 9_555 . 59_555 90.00(5) ?
Co1 Co1 Cu2 9_555 . . 58.65(4) ?
Co1 Co1 Cu2 9_555 . 5_555 107.18(8) ?
Co1 Co1 Cu3 9_555 . 146_555 148.17(6) ?
Co1 Co1 As1 9_555 . 99_555 101.74(4) ?
Co1 Co1 As1 9_555 . 54_555 160.95(7) ?
Co1 Co1 As2 9_555 . . 56.15(6) ?
Co1 Co1 As3 9_555 . . 58.62(3) ?
Co1 Co1 Cu2 59_555 . . 95.17(5) ?
Co1 Co1 Cu2 59_555 . 5_555 154.92(8) ?
Co1 Co1 Cu3 59_555 . 146_555 63.79(7) ?
Co1 Co1 As1 59_555 . 99_555 61.28(4) ?
Co1 Co1 As1 59_555 . 54_555 105.14(8) ?
Co1 Co1 As2 59_555 . . 144.18(6) ?
Co1 Co1 As3 59_555 . . 61.39(3) ?
Cu2 Co1 Cu2 . . 5_555 109.29(7) ?
Cu2 Co1 Cu3 . . 146_555 103.69(5) ?
Cu2 Co1 As1 . . 99_555 54.88(4) ?
Cu2 Co1 As1 . . 54_555 129.39(5) ?
Cu2 Co1 As2 . . . 58.99(6) ?
Cu2 Co1 As3 . . . 111.87(5) ?
Cu2 Co1 Cu3 5_555 . 146_555 103.69(5) ?
Cu2 Co1 As1 5_555 . 99_555 129.39(5) ?
Cu2 Co1 As1 5_555 . 54_555 54.88(4) ?
Cu2 Co1 As2 5_555 . . 58.99(6) ?
Cu2 Co1 As3 5_555 . . 111.87(5) ?
Cu3 Co1 As1 146_555 . 99_555 50.86(5) ?
Cu3 Co1 As1 146_555 . 54_555 50.86(5) ?
Cu3 Co1 As2 146_555 . . 141.22(5) ?
Cu3 Co1 As3 146_555 . . 115.77(7) ?
As1 Co1 As1 99_555 . 54_555 95.75(6) ?
As1 Co1 As2 99_555 . . 110.48(5) ?
As1 Co1 As3 99_555 . . 118.60(5) ?
As1 Co1 As2 54_555 . . 110.48(5) ?
As1 Co1 As3 54_555 . . 118.60(5) ?
As2 Co1 As3 . . . 103.01(7) ?
Eu1 Cu2 Eu1 5_555 . 9_555 123.61(6) ?
Eu1 Cu2 Cu1 5_555 . . 120.07(5) ?
Eu1 Cu2 Cu1 5_555 . 9_555 65.42(4) ?
Eu1 Cu2 Cu1 5_555 . 16_555 120.07(5) ?
Eu1 Cu2 Cu1 5_555 . 18_555 65.42(4) ?
Eu1 Cu2 Co1 5_555 . . 120.07(5) ?
Eu1 Cu2 Co1 5_555 . 9_555 65.42(4) ?
Eu1 Cu2 Co1 5_555 . 16_555 120.07(5) ?
Eu1 Cu2 Co1 5_555 . 18_555 65.42(4) ?
Eu1 Cu2 As1 5_555 . 146_555 66.38(5) ?
Eu1 Cu2 As1 5_555 . 99_555 170.01(7) ?
Eu1 Cu2 As2 5_555 . . 70.70(5) ?
Eu1 Cu2 As2 5_555 . 16_555 70.70(5) ?
Eu1 Cu2 Cu1 9_555 . . 65.42(4) ?
Eu1 Cu2 Cu1 9_555 . 9_555 120.07(5) ?
Eu1 Cu2 Cu1 9_555 . 16_555 65.42(4) ?
Eu1 Cu2 Cu1 9_555 . 18_555 120.07(5) ?
Eu1 Cu2 Co1 9_555 . . 65.42(4) ?
Eu1 Cu2 Co1 9_555 . 9_555 120.07(5) ?
Eu1 Cu2 Co1 9_555 . 16_555 65.42(4) ?
Eu1 Cu2 Co1 9_555 . 18_555 120.07(5) ?
Eu1 Cu2 As1 9_555 . 146_555 170.01(7) ?
Eu1 Cu2 As1 9_555 . 99_555 66.38(5) ?
Eu1 Cu2 As2 9_555 . . 70.70(5) ?
Eu1 Cu2 As2 9_555 . 16_555 70.70(5) ?
Cu1 Cu2 Cu1 . . 9_555 62.69(4) ?
Cu1 Cu2 Cu1 . . 16_555 116.27(7) ?
Cu1 Cu2 Cu1 . . 18_555 169.66(8) ?
Cu1 Cu2 Co1 . . . 0.0(5) ?
Cu1 Cu2 Co1 . . 9_555 62.69(4) ?
Cu1 Cu2 Co1 . . 16_555 116.27(7) ?
Cu1 Cu2 Co1 . . 18_555 169.66(8) ?
Cu1 Cu2 As1 . . 146_555 110.68(4) ?
Cu1 Cu2 As1 . . 99_555 62.32(5) ?
Cu1 Cu2 As2 . . . 57.05(5) ?
Cu1 Cu2 As2 . . 16_555 132.07(7) ?
Cu1 Cu2 Cu1 9_555 . 16_555 169.66(8) ?
Cu1 Cu2 Cu1 9_555 . 18_555 116.27(7) ?
Cu1 Cu2 Co1 9_555 . . 62.69(4) ?
Cu1 Cu2 Co1 9_555 . 9_555 0.0(5) ?
Cu1 Cu2 Co1 9_555 . 16_555 169.66(8) ?
Cu1 Cu2 Co1 9_555 . 18_555 116.27(7) ?
Cu1 Cu2 As1 9_555 . 146_555 62.32(5) ?
Cu1 Cu2 As1 9_555 . 99_555 110.68(4) ?
Cu1 Cu2 As2 9_555 . . 57.05(5) ?
Cu1 Cu2 As2 9_555 . 16_555 132.07(7) ?
Cu1 Cu2 Cu1 16_555 . 18_555 62.69(4) ?
Cu1 Cu2 Co1 16_555 . . 116.27(7) ?
Cu1 Cu2 Co1 16_555 . 9_555 169.66(8) ?
Cu1 Cu2 Co1 16_555 . 16_555 0.0(5) ?
Cu1 Cu2 Co1 16_555 . 18_555 62.69(4) ?
Cu1 Cu2 As1 16_555 . 146_555 110.68(4) ?
Cu1 Cu2 As1 16_555 . 99_555 62.32(5) ?
Cu1 Cu2 As2 16_555 . . 132.07(7) ?
Cu1 Cu2 As2 16_555 . 16_555 57.05(5) ?
Cu1 Cu2 Co1 18_555 . . 169.66(8) ?
Cu1 Cu2 Co1 18_555 . 9_555 116.27(7) ?
Cu1 Cu2 Co1 18_555 . 16_555 62.69(4) ?
Cu1 Cu2 Co1 18_555 . 18_555 0.0(5) ?
Cu1 Cu2 As1 18_555 . 146_555 62.32(5) ?
Cu1 Cu2 As1 18_555 . 99_555 110.68(4) ?
Cu1 Cu2 As2 18_555 . . 132.07(7) ?
Cu1 Cu2 As2 18_555 . 16_555 57.05(5) ?
Co1 Cu2 Co1 . . 9_555 62.69(4) ?
Co1 Cu2 Co1 . . 16_555 116.27(7) ?
Co1 Cu2 Co1 . . 18_555 169.66(8) ?
Co1 Cu2 As1 . . 146_555 110.68(4) ?
Co1 Cu2 As1 . . 99_555 62.32(5) ?
Co1 Cu2 As2 . . . 57.05(5) ?
Co1 Cu2 As2 . . 16_555 132.07(7) ?
Co1 Cu2 Co1 9_555 . 16_555 169.66(8) ?
Co1 Cu2 Co1 9_555 . 18_555 116.27(7) ?
Co1 Cu2 As1 9_555 . 146_555 62.32(5) ?
Co1 Cu2 As1 9_555 . 99_555 110.68(4) ?
Co1 Cu2 As2 9_555 . . 57.05(5) ?
Co1 Cu2 As2 9_555 . 16_555 132.07(7) ?
Co1 Cu2 Co1 16_555 . 18_555 62.69(4) ?
Co1 Cu2 As1 16_555 . 146_555 110.68(4) ?
Co1 Cu2 As1 16_555 . 99_555 62.32(5) ?
Co1 Cu2 As2 16_555 . . 132.07(7) ?
Co1 Cu2 As2 16_555 . 16_555 57.05(5) ?
Co1 Cu2 As1 18_555 . 146_555 62.32(5) ?
Co1 Cu2 As1 18_555 . 99_555 110.68(4) ?
Co1 Cu2 As2 18_555 . . 132.07(7) ?
Co1 Cu2 As2 18_555 . 16_555 57.05(5) ?
As1 Cu2 As1 146_555 . 99_555 103.62(7) ?
As1 Cu2 As2 146_555 . . 115.62(5) ?
As1 Cu2 As2 146_555 . 16_555 115.62(5) ?
As1 Cu2 As2 99_555 . . 115.62(5) ?
As1 Cu2 As2 99_555 . 16_555 115.62(5) ?
As2 Cu2 As2 . . 16_555 91.23(6) ?
Eu1 Cu3 Eu1 49_555 . 101_555 120.00(4) ?
Eu1 Cu3 Eu1 49_555 . 153_555 120.00(4) ?
Eu1 Cu3 Cu1 49_555 . 146_555 104.79(5) ?
Eu1 Cu3 Cu1 49_555 . 54_555 59.37(4) ?
Eu1 Cu3 Cu1 49_555 . 106_555 104.79(5) ?
Eu1 Cu3 Co1 49_555 . 146_555 104.79(5) ?
Eu1 Cu3 Co1 49_555 . 54_555 59.37(4) ?
Eu1 Cu3 Co1 49_555 . 106_555 104.79(5) ?
Eu1 Cu3 Cu3 49_555 . 13_556 65.89(4) ?
Eu1 Cu3 Cu3 49_555 . 15_565 65.89(4) ?
Eu1 Cu3 Cu3 49_555 . 16_655 144.71(6) ?
Eu1 Cu3 Co3 49_555 . . 0 ?
Eu1 Cu3 Co3 49_555 . 13_556 65.89(4) ?
Eu1 Cu3 Co3 49_555 . 15_565 65.89(4) ?
Eu1 Cu3 Co3 49_555 . 16_655 144.71(6) ?
Eu1 Cu3 As1 49_555 . 52_555 162.07(6) ?
Eu1 Cu3 As1 49_555 . 104_555 61.61(4) ?
Eu1 Cu3 As1 49_555 . 156_555 61.61(4) ?
Eu1 Cu3 As4 49_555 . . 89.98(5) ?
Eu1 Cu3 Eu1 101_555 . 153_555 120.00(4) ?
Eu1 Cu3 Cu1 101_555 . 146_555 104.79(5) ?
Eu1 Cu3 Cu1 101_555 . 54_555 104.79(5) ?
Eu1 Cu3 Cu1 101_555 . 106_555 59.37(4) ?
Eu1 Cu3 Co1 101_555 . 146_555 104.79(5) ?
Eu1 Cu3 Co1 101_555 . 54_555 104.79(5) ?
Eu1 Cu3 Co1 101_555 . 106_555 59.37(4) ?
Eu1 Cu3 Cu3 101_555 . 13_556 65.89(4) ?
Eu1 Cu3 Cu3 101_555 . 15_565 144.71(6) ?
Eu1 Cu3 Cu3 101_555 . 16_655 65.89(4) ?
Eu1 Cu3 Co3 101_555 . . 0 ?
Eu1 Cu3 Co3 101_555 . 13_556 65.89(4) ?
Eu1 Cu3 Co3 101_555 . 15_565 144.71(6) ?
Eu1 Cu3 Co3 101_555 . 16_655 65.89(4) ?
Eu1 Cu3 As1 101_555 . 52_555 61.61(4) ?
Eu1 Cu3 As1 101_555 . 104_555 162.07(6) ?
Eu1 Cu3 As1 101_555 . 156_555 61.61(4) ?
Eu1 Cu3 As4 101_555 . . 89.98(5) ?
Eu1 Cu3 Cu1 153_555 . 146_555 59.37(4) ?
Eu1 Cu3 Cu1 153_555 . 54_555 104.79(5) ?
Eu1 Cu3 Cu1 153_555 . 106_555 104.79(5) ?
Eu1 Cu3 Co1 153_555 . 146_555 59.37(4) ?
Eu1 Cu3 Co1 153_555 . 54_555 104.79(5) ?
Eu1 Cu3 Co1 153_555 . 106_555 104.79(5) ?
Eu1 Cu3 Cu3 153_555 . 13_556 144.71(6) ?
Eu1 Cu3 Cu3 153_555 . 15_565 65.89(4) ?
Eu1 Cu3 Cu3 153_555 . 16_655 65.89(4) ?
Eu1 Cu3 Co3 153_555 . . 0 ?
Eu1 Cu3 Co3 153_555 . 13_556 144.71(6) ?
Eu1 Cu3 Co3 153_555 . 15_565 65.89(4) ?
Eu1 Cu3 Co3 153_555 . 16_655 65.89(4) ?
Eu1 Cu3 As1 153_555 . 52_555 61.61(4) ?
Eu1 Cu3 As1 153_555 . 104_555 61.61(4) ?
Eu1 Cu3 As1 153_555 . 156_555 162.07(6) ?
Eu1 Cu3 As4 153_555 . . 89.98(5) ?
Cu1 Cu3 Cu1 146_555 . 54_555 52.41(4) ?
Cu1 Cu3 Cu1 146_555 . 106_555 52.41(4) ?
Cu1 Cu3 Co1 146_555 . 146_555 0.0(5) ?
Cu1 Cu3 Co1 146_555 . 54_555 52.41(4) ?
Cu1 Cu3 Co1 146_555 . 106_555 52.41(4) ?
Cu1 Cu3 Cu3 146_555 . 13_556 155.92(7) ?
Cu1 Cu3 Cu3 146_555 . 15_565 106.77(6) ?
Cu1 Cu3 Cu3 146_555 . 16_655 106.77(6) ?
Cu1 Cu3 Co3 146_555 . . 0 ?
Cu1 Cu3 Co3 146_555 . 13_556 155.92(7) ?
Cu1 Cu3 Co3 146_555 . 15_565 106.77(6) ?
Cu1 Cu3 Co3 146_555 . 16_655 106.77(6) ?
Cu1 Cu3 As1 146_555 . 52_555 59.49(4) ?
Cu1 Cu3 As1 146_555 . 104_555 59.49(4) ?
Cu1 Cu3 As1 146_555 . 156_555 102.70(6) ?
Cu1 Cu3 As4 146_555 . . 149.34(7) ?
Cu1 Cu3 Cu1 54_555 . 106_555 52.41(4) ?
Cu1 Cu3 Co1 54_555 . 146_555 52.41(4) ?
Cu1 Cu3 Co1 54_555 . 54_555 0.0(5) ?
Cu1 Cu3 Co1 54_555 . 106_555 52.41(4) ?
Cu1 Cu3 Cu3 54_555 . 13_556 106.77(6) ?
Cu1 Cu3 Cu3 54_555 . 15_565 106.77(6) ?
Cu1 Cu3 Cu3 54_555 . 16_655 155.92(7) ?
Cu1 Cu3 Co3 54_555 . . 0 ?
Cu1 Cu3 Co3 54_555 . 13_556 106.77(6) ?
Cu1 Cu3 Co3 54_555 . 15_565 106.77(6) ?
Cu1 Cu3 Co3 54_555 . 16_655 155.92(7) ?
Cu1 Cu3 As1 54_555 . 52_555 102.70(6) ?
Cu1 Cu3 As1 54_555 . 104_555 59.49(4) ?
Cu1 Cu3 As1 54_555 . 156_555 59.49(4) ?
Cu1 Cu3 As4 54_555 . . 149.34(7) ?
Cu1 Cu3 Co1 106_555 . 146_555 52.41(4) ?
Cu1 Cu3 Co1 106_555 . 54_555 52.41(4) ?
Cu1 Cu3 Co1 106_555 . 106_555 0.0(5) ?
Cu1 Cu3 Cu3 106_555 . 13_556 106.77(6) ?
Cu1 Cu3 Cu3 106_555 . 15_565 155.92(7) ?
Cu1 Cu3 Cu3 106_555 . 16_655 106.77(6) ?
Cu1 Cu3 Co3 106_555 . . 0 ?
Cu1 Cu3 Co3 106_555 . 13_556 106.77(6) ?
Cu1 Cu3 Co3 106_555 . 15_565 155.92(7) ?
Cu1 Cu3 Co3 106_555 . 16_655 106.77(6) ?
Cu1 Cu3 As1 106_555 . 52_555 59.49(4) ?
Cu1 Cu3 As1 106_555 . 104_555 102.70(6) ?
Cu1 Cu3 As1 106_555 . 156_555 59.49(4) ?
Cu1 Cu3 As4 106_555 . . 149.34(7) ?
Co1 Cu3 Co1 146_555 . 54_555 52.41(4) ?
Co1 Cu3 Co1 146_555 . 106_555 52.41(4) ?
Co1 Cu3 Cu3 146_555 . 13_556 155.92(7) ?
Co1 Cu3 Cu3 146_555 . 15_565 106.77(6) ?
Co1 Cu3 Cu3 146_555 . 16_655 106.77(6) ?
Co1 Cu3 Co3 146_555 . . 0 ?
Co1 Cu3 Co3 146_555 . 13_556 155.92(7) ?
Co1 Cu3 Co3 146_555 . 15_565 106.77(6) ?
Co1 Cu3 Co3 146_555 . 16_655 106.77(6) ?
Co1 Cu3 As1 146_555 . 52_555 59.49(4) ?
Co1 Cu3 As1 146_555 . 104_555 59.49(4) ?
Co1 Cu3 As1 146_555 . 156_555 102.70(6) ?
Co1 Cu3 As4 146_555 . . 149.34(7) ?
Co1 Cu3 Co1 54_555 . 106_555 52.41(4) ?
Co1 Cu3 Cu3 54_555 . 13_556 106.77(6) ?
Co1 Cu3 Cu3 54_555 . 15_565 106.77(6) ?
Co1 Cu3 Cu3 54_555 . 16_655 155.92(7) ?
Co1 Cu3 Co3 54_555 . . 0 ?
Co1 Cu3 Co3 54_555 . 13_556 106.77(6) ?
Co1 Cu3 Co3 54_555 . 15_565 106.77(6) ?
Co1 Cu3 Co3 54_555 . 16_655 155.92(7) ?
Co1 Cu3 As1 54_555 . 52_555 102.70(6) ?
Co1 Cu3 As1 54_555 . 104_555 59.49(4) ?
Co1 Cu3 As1 54_555 . 156_555 59.49(4) ?
Co1 Cu3 As4 54_555 . . 149.34(7) ?
Co1 Cu3 Cu3 106_555 . 13_556 106.77(6) ?
Co1 Cu3 Cu3 106_555 . 15_565 155.92(7) ?
Co1 Cu3 Cu3 106_555 . 16_655 106.77(6) ?
Co1 Cu3 Co3 106_555 . . 0 ?
Co1 Cu3 Co3 106_555 . 13_556 106.77(6) ?
Co1 Cu3 Co3 106_555 . 15_565 155.92(7) ?
Co1 Cu3 Co3 106_555 . 16_655 106.77(6) ?
Co1 Cu3 As1 106_555 . 52_555 59.49(4) ?
Co1 Cu3 As1 106_555 . 104_555 102.70(6) ?
Co1 Cu3 As1 106_555 . 156_555 59.49(4) ?
Co1 Cu3 As4 106_555 . . 149.34(7) ?
Cu3 Cu3 Cu3 13_556 . 15_565 90.00(6) ?
Cu3 Cu3 Cu3 13_556 . 16_655 90.00(6) ?
Cu3 Cu3 Co3 13_556 . . 0 ?
Cu3 Cu3 Co3 13_556 . 13_556 0.0(5) ?
Cu3 Cu3 Co3 13_556 . 15_565 90.00(6) ?
Cu3 Cu3 Co3 13_556 . 16_655 90.00(6) ?
Cu3 Cu3 As1 13_556 . 52_555 124.50(7) ?
Cu3 Cu3 As1 13_556 . 104_555 124.50(7) ?
Cu3 Cu3 As1 13_556 . 156_555 53.22(5) ?
Cu3 Cu3 As4 13_556 . . 54.74(4) ?
Cu3 Cu3 Cu3 15_565 . 16_655 90.00(6) ?
Cu3 Cu3 Co3 15_565 . . 0 ?
Cu3 Cu3 Co3 15_565 . 13_556 90.00(6) ?
Cu3 Cu3 Co3 15_565 . 15_565 0.0(5) ?
Cu3 Cu3 Co3 15_565 . 16_655 90.00(6) ?
Cu3 Cu3 As1 15_565 . 52_555 124.50(7) ?
Cu3 Cu3 As1 15_565 . 104_555 53.22(5) ?
Cu3 Cu3 As1 15_565 . 156_555 124.50(7) ?
Cu3 Cu3 As4 15_565 . . 54.74(4) ?
Cu3 Cu3 Co3 16_655 . . 0 ?
Cu3 Cu3 Co3 16_655 . 13_556 90.00(6) ?
Cu3 Cu3 Co3 16_655 . 15_565 90.00(6) ?
Cu3 Cu3 Co3 16_655 . 16_655 0.0(5) ?
Cu3 Cu3 As1 16_655 . 52_555 53.22(5) ?
Cu3 Cu3 As1 16_655 . 104_555 124.50(7) ?
Cu3 Cu3 As1 16_655 . 156_555 124.50(7) ?
Cu3 Cu3 As4 16_655 . . 54.74(4) ?
Co3 Cu3 Co3 . . 13_556 0 ?
Co3 Cu3 Co3 . . 15_565 0 ?
Co3 Cu3 Co3 . . 16_655 0 ?
Co3 Cu3 As1 . . 52_555 0 ?
Co3 Cu3 As1 . . 104_555 0 ?
Co3 Cu3 As1 . . 156_555 0 ?
Co3 Cu3 As4 . . . 0 ?
Co3 Cu3 Co3 13_556 . 15_565 90.00(6) ?
Co3 Cu3 Co3 13_556 . 16_655 90.00(6) ?
Co3 Cu3 As1 13_556 . 52_555 124.50(7) ?
Co3 Cu3 As1 13_556 . 104_555 124.50(7) ?
Co3 Cu3 As1 13_556 . 156_555 53.22(5) ?
Co3 Cu3 As4 13_556 . . 54.74(4) ?
Co3 Cu3 Co3 15_565 . 16_655 90.00(6) ?
Co3 Cu3 As1 15_565 . 52_555 124.50(7) ?
Co3 Cu3 As1 15_565 . 104_555 53.22(5) ?
Co3 Cu3 As1 15_565 . 156_555 124.50(7) ?
Co3 Cu3 As4 15_565 . . 54.74(4) ?
Co3 Cu3 As1 16_655 . 52_555 53.22(5) ?
Co3 Cu3 As1 16_655 . 104_555 124.50(7) ?
Co3 Cu3 As1 16_655 . 156_555 124.50(7) ?
Co3 Cu3 As4 16_655 . . 54.74(4) ?
As1 Cu3 As1 52_555 . 104_555 110.94(7) ?
As1 Cu3 As1 52_555 . 156_555 110.94(7) ?
As1 Cu3 As4 52_555 . . 107.95(6) ?
As1 Cu3 As1 104_555 . 156_555 110.94(7) ?
As1 Cu3 As4 104_555 . . 107.95(6) ?
As1 Cu3 As4 156_555 . . 107.95(6) ?
Eu1 Co3 Eu1 49_555 . 101_555 120.00(4) ?
Eu1 Co3 Eu1 49_555 . 153_555 120.00(4) ?
Eu1 Co3 Cu1 49_555 . 146_555 104.79(5) ?
Eu1 Co3 Cu1 49_555 . 54_555 59.37(4) ?
Eu1 Co3 Cu1 49_555 . 106_555 104.79(5) ?
Eu1 Co3 Cu3 49_555 . . 0 ?
Eu1 Co3 Cu3 49_555 . 13_556 65.89(4) ?
Eu1 Co3 Cu3 49_555 . 15_565 65.89(4) ?
Eu1 Co3 Cu3 49_555 . 16_655 144.71(6) ?
Eu1 Co3 Co3 49_555 . 13_556 65.89(4) ?
Eu1 Co3 Co3 49_555 . 15_565 65.89(4) ?
Eu1 Co3 Co3 49_555 . 16_655 144.71(6) ?
Eu1 Co3 As1 49_555 . 52_555 162.07(6) ?
Eu1 Co3 As1 49_555 . 104_555 61.61(4) ?
Eu1 Co3 As1 49_555 . 156_555 61.61(4) ?
Eu1 Co3 As4 49_555 . . 89.98(5) ?
Eu1 Co3 Eu1 101_555 . 153_555 120.00(4) ?
Eu1 Co3 Cu1 101_555 . 146_555 104.79(5) ?
Eu1 Co3 Cu1 101_555 . 54_555 104.79(5) ?
Eu1 Co3 Cu1 101_555 . 106_555 59.37(4) ?
Eu1 Co3 Cu3 101_555 . . 0 ?
Eu1 Co3 Cu3 101_555 . 13_556 65.89(4) ?
Eu1 Co3 Cu3 101_555 . 15_565 144.71(6) ?
Eu1 Co3 Cu3 101_555 . 16_655 65.89(4) ?
Eu1 Co3 Co3 101_555 . 13_556 65.89(4) ?
Eu1 Co3 Co3 101_555 . 15_565 144.71(6) ?
Eu1 Co3 Co3 101_555 . 16_655 65.89(4) ?
Eu1 Co3 As1 101_555 . 52_555 61.61(4) ?
Eu1 Co3 As1 101_555 . 104_555 162.07(6) ?
Eu1 Co3 As1 101_555 . 156_555 61.61(4) ?
Eu1 Co3 As4 101_555 . . 89.98(5) ?
Eu1 Co3 Cu1 153_555 . 146_555 59.37(4) ?
Eu1 Co3 Cu1 153_555 . 54_555 104.79(5) ?
Eu1 Co3 Cu1 153_555 . 106_555 104.79(5) ?
Eu1 Co3 Cu3 153_555 . . 0 ?
Eu1 Co3 Cu3 153_555 . 13_556 144.71(6) ?
Eu1 Co3 Cu3 153_555 . 15_565 65.89(4) ?
Eu1 Co3 Cu3 153_555 . 16_655 65.89(4) ?
Eu1 Co3 Co3 153_555 . 13_556 144.71(6) ?
Eu1 Co3 Co3 153_555 . 15_565 65.89(4) ?
Eu1 Co3 Co3 153_555 . 16_655 65.89(4) ?
Eu1 Co3 As1 153_555 . 52_555 61.61(4) ?
Eu1 Co3 As1 153_555 . 104_555 61.61(4) ?
Eu1 Co3 As1 153_555 . 156_555 162.07(6) ?
Eu1 Co3 As4 153_555 . . 89.98(5) ?
Cu1 Co3 Cu1 146_555 . 54_555 52.41(4) ?
Cu1 Co3 Cu1 146_555 . 106_555 52.41(4) ?
Cu1 Co3 Cu3 146_555 . . 0 ?
Cu1 Co3 Cu3 146_555 . 13_556 155.92(7) ?
Cu1 Co3 Cu3 146_555 . 15_565 106.77(6) ?
Cu1 Co3 Cu3 146_555 . 16_655 106.77(6) ?
Cu1 Co3 Co3 146_555 . 13_556 155.92(7) ?
Cu1 Co3 Co3 146_555 . 15_565 106.77(6) ?
Cu1 Co3 Co3 146_555 . 16_655 106.77(6) ?
Cu1 Co3 As1 146_555 . 52_555 59.49(4) ?
Cu1 Co3 As1 146_555 . 104_555 59.49(4) ?
Cu1 Co3 As1 146_555 . 156_555 102.70(6) ?
Cu1 Co3 As4 146_555 . . 149.34(7) ?
Cu1 Co3 Cu1 54_555 . 106_555 52.41(4) ?
Cu1 Co3 Cu3 54_555 . . 0 ?
Cu1 Co3 Cu3 54_555 . 13_556 106.77(6) ?
Cu1 Co3 Cu3 54_555 . 15_565 106.77(6) ?
Cu1 Co3 Cu3 54_555 . 16_655 155.92(7) ?
Cu1 Co3 Co3 54_555 . 13_556 106.77(6) ?
Cu1 Co3 Co3 54_555 . 15_565 106.77(6) ?
Cu1 Co3 Co3 54_555 . 16_655 155.92(7) ?
Cu1 Co3 As1 54_555 . 52_555 102.70(6) ?
Cu1 Co3 As1 54_555 . 104_555 59.49(4) ?
Cu1 Co3 As1 54_555 . 156_555 59.49(4) ?
Cu1 Co3 As4 54_555 . . 149.34(7) ?
Cu1 Co3 Cu3 106_555 . . 0 ?
Cu1 Co3 Cu3 106_555 . 13_556 106.77(6) ?
Cu1 Co3 Cu3 106_555 . 15_565 155.92(7) ?
Cu1 Co3 Cu3 106_555 . 16_655 106.77(6) ?
Cu1 Co3 Co3 106_555 . 13_556 106.77(6) ?
Cu1 Co3 Co3 106_555 . 15_565 155.92(7) ?
Cu1 Co3 Co3 106_555 . 16_655 106.77(6) ?
Cu1 Co3 As1 106_555 . 52_555 59.49(4) ?
Cu1 Co3 As1 106_555 . 104_555 102.70(6) ?
Cu1 Co3 As1 106_555 . 156_555 59.49(4) ?
Cu1 Co3 As4 106_555 . . 149.34(7) ?
Cu3 Co3 Cu3 . . 13_556 0 ?
Cu3 Co3 Cu3 . . 15_565 0 ?
Cu3 Co3 Cu3 . . 16_655 0 ?
Cu3 Co3 Co3 . . 13_556 0 ?
Cu3 Co3 Co3 . . 15_565 0 ?
Cu3 Co3 Co3 . . 16_655 0 ?
Cu3 Co3 As1 . . 52_555 0 ?
Cu3 Co3 As1 . . 104_555 0 ?
Cu3 Co3 As1 . . 156_555 0 ?
Cu3 Co3 As4 . . . 0 ?
Cu3 Co3 Cu3 13_556 . 15_565 90.00(6) ?
Cu3 Co3 Cu3 13_556 . 16_655 90.00(6) ?
Cu3 Co3 Co3 13_556 . 13_556 0.0(5) ?
Cu3 Co3 Co3 13_556 . 15_565 90.00(6) ?
Cu3 Co3 Co3 13_556 . 16_655 90.00(6) ?
Cu3 Co3 As1 13_556 . 52_555 124.50(7) ?
Cu3 Co3 As1 13_556 . 104_555 124.50(7) ?
Cu3 Co3 As1 13_556 . 156_555 53.22(5) ?
Cu3 Co3 As4 13_556 . . 54.74(4) ?
Cu3 Co3 Cu3 15_565 . 16_655 90.00(6) ?
Cu3 Co3 Co3 15_565 . 13_556 90.00(6) ?
Cu3 Co3 Co3 15_565 . 15_565 0.0(5) ?
Cu3 Co3 Co3 15_565 . 16_655 90.00(6) ?
Cu3 Co3 As1 15_565 . 52_555 124.50(7) ?
Cu3 Co3 As1 15_565 . 104_555 53.22(5) ?
Cu3 Co3 As1 15_565 . 156_555 124.50(7) ?
Cu3 Co3 As4 15_565 . . 54.74(4) ?
Cu3 Co3 Co3 16_655 . 13_556 90.00(6) ?
Cu3 Co3 Co3 16_655 . 15_565 90.00(6) ?
Cu3 Co3 Co3 16_655 . 16_655 0.0(5) ?
Cu3 Co3 As1 16_655 . 52_555 53.22(5) ?
Cu3 Co3 As1 16_655 . 104_555 124.50(7) ?
Cu3 Co3 As1 16_655 . 156_555 124.50(7) ?
Cu3 Co3 As4 16_655 . . 54.74(4) ?
Co3 Co3 Co3 13_556 . 15_565 90.00(6) ?
Co3 Co3 Co3 13_556 . 16_655 90.00(6) ?
Co3 Co3 As1 13_556 . 52_555 124.50(7) ?
Co3 Co3 As1 13_556 . 104_555 124.50(7) ?
Co3 Co3 As1 13_556 . 156_555 53.22(5) ?
Co3 Co3 As4 13_556 . . 54.74(4) ?
Co3 Co3 Co3 15_565 . 16_655 90.00(6) ?
Co3 Co3 As1 15_565 . 52_555 124.50(7) ?
Co3 Co3 As1 15_565 . 104_555 53.22(5) ?
Co3 Co3 As1 15_565 . 156_555 124.50(7) ?
Co3 Co3 As4 15_565 . . 54.74(4) ?
Co3 Co3 As1 16_655 . 52_555 53.22(5) ?
Co3 Co3 As1 16_655 . 104_555 124.50(7) ?
Co3 Co3 As1 16_655 . 156_555 124.50(7) ?
Co3 Co3 As4 16_655 . . 54.74(4) ?
As1 Co3 As1 52_555 . 104_555 110.94(7) ?
As1 Co3 As1 52_555 . 156_555 110.94(7) ?
As1 Co3 As4 52_555 . . 107.95(6) ?
As1 Co3 As1 104_555 . 156_555 110.94(7) ?
As1 Co3 As4 104_555 . . 107.95(6) ?
As1 Co3 As4 156_555 . . 107.95(6) ?
Eu1 As1 Eu1 150_555 . 106_555 146.81(6) ?
Eu1 As1 Cu1 150_555 . 99_555 121.24(4) ?
Eu1 As1 Cu1 150_555 . 156_555 66.27(3) ?
Eu1 As1 Cu1 150_555 . 109_555 121.24(4) ?
Eu1 As1 Cu1 150_555 . 164_555 66.27(3) ?
Eu1 As1 Co1 150_555 . 99_555 121.24(4) ?
Eu1 As1 Co1 150_555 . 156_555 66.27(3) ?
Eu1 As1 Co1 150_555 . 109_555 121.24(4) ?
Eu1 As1 Co1 150_555 . 164_555 66.27(3) ?
Eu1 As1 Cu2 150_555 . 146_555 68.40(5) ?
Eu1 As1 Cu2 150_555 . 99_555 144.78(6) ?
Eu1 As1 Cu3 150_555 . 52_555 76.78(5) ?
Eu1 As1 Cu3 150_555 . 62_655 76.78(5) ?
Eu1 As1 Co3 150_555 . 52_555 76.78(5) ?
Eu1 As1 Co3 150_555 . 62_655 76.78(5) ?
Eu1 As1 Cu1 106_555 . 99_555 66.27(3) ?
Eu1 As1 Cu1 106_555 . 156_555 121.24(4) ?
Eu1 As1 Cu1 106_555 . 109_555 66.27(3) ?
Eu1 As1 Cu1 106_555 . 164_555 121.24(4) ?
Eu1 As1 Co1 106_555 . 99_555 66.27(3) ?
Eu1 As1 Co1 106_555 . 156_555 121.24(4) ?
Eu1 As1 Co1 106_555 . 109_555 66.27(3) ?
Eu1 As1 Co1 106_555 . 164_555 121.24(4) ?
Eu1 As1 Cu2 106_555 . 146_555 144.78(6) ?
Eu1 As1 Cu2 106_555 . 99_555 68.40(5) ?
Eu1 As1 Cu3 106_555 . 52_555 76.78(5) ?
Eu1 As1 Cu3 106_555 . 62_655 76.78(5) ?
Eu1 As1 Co3 106_555 . 52_555 76.78(5) ?
Eu1 As1 Co3 106_555 . 62_655 76.78(5) ?
Cu1 As1 Cu1 99_555 . 156_555 57.45(4) ?
Cu1 As1 Cu1 99_555 . 109_555 117.08(7) ?
Cu1 As1 Cu1 99_555 . 164_555 156.51(7) ?
Cu1 As1 Co1 99_555 . 99_555 0.0(5) ?
Cu1 As1 Co1 99_555 . 156_555 57.45(4) ?
Cu1 As1 Co1 99_555 . 109_555 117.08(7) ?
Cu1 As1 Co1 99_555 . 164_555 156.51(7) ?
Cu1 As1 Cu2 99_555 . 146_555 97.88(4) ?
Cu1 As1 Cu2 99_555 . 99_555 62.80(5) ?
Cu1 As1 Cu3 99_555 . 52_555 69.65(5) ?
Cu1 As1 Cu3 99_555 . 62_655 132.36(6) ?
Cu1 As1 Co3 99_555 . 52_555 69.65(5) ?
Cu1 As1 Co3 99_555 . 62_655 132.36(6) ?
Cu1 As1 Cu1 156_555 . 109_555 156.51(7) ?
Cu1 As1 Cu1 156_555 . 164_555 117.08(7) ?
Cu1 As1 Co1 156_555 . 99_555 57.45(4) ?
Cu1 As1 Co1 156_555 . 156_555 0.0(5) ?
Cu1 As1 Co1 156_555 . 109_555 156.51(7) ?
Cu1 As1 Co1 156_555 . 164_555 117.08(7) ?
Cu1 As1 Cu2 156_555 . 146_555 62.80(5) ?
Cu1 As1 Cu2 156_555 . 99_555 97.88(4) ?
Cu1 As1 Cu3 156_555 . 52_555 69.65(5) ?
Cu1 As1 Cu3 156_555 . 62_655 132.36(6) ?
Cu1 As1 Co3 156_555 . 52_555 69.65(5) ?
Cu1 As1 Co3 156_555 . 62_655 132.36(6) ?
Cu1 As1 Cu1 109_555 . 164_555 57.45(4) ?
Cu1 As1 Co1 109_555 . 99_555 117.08(7) ?
Cu1 As1 Co1 109_555 . 156_555 156.51(7) ?
Cu1 As1 Co1 109_555 . 109_555 0.0(5) ?
Cu1 As1 Co1 109_555 . 164_555 57.45(4) ?
Cu1 As1 Cu2 109_555 . 146_555 97.88(4) ?
Cu1 As1 Cu2 109_555 . 99_555 62.80(5) ?
Cu1 As1 Cu3 109_555 . 52_555 132.36(6) ?
Cu1 As1 Cu3 109_555 . 62_655 69.65(5) ?
Cu1 As1 Co3 109_555 . 52_555 132.36(6) ?
Cu1 As1 Co3 109_555 . 62_655 69.65(5) ?
Cu1 As1 Co1 164_555 . 99_555 156.51(7) ?
Cu1 As1 Co1 164_555 . 156_555 117.08(7) ?
Cu1 As1 Co1 164_555 . 109_555 57.45(4) ?
Cu1 As1 Co1 164_555 . 164_555 0.0(5) ?
Cu1 As1 Cu2 164_555 . 146_555 62.80(5) ?
Cu1 As1 Cu2 164_555 . 99_555 97.88(4) ?
Cu1 As1 Cu3 164_555 . 52_555 132.36(6) ?
Cu1 As1 Cu3 164_555 . 62_655 69.65(5) ?
Cu1 As1 Co3 164_555 . 52_555 132.36(6) ?
Cu1 As1 Co3 164_555 . 62_655 69.65(5) ?
Co1 As1 Co1 99_555 . 156_555 57.45(4) ?
Co1 As1 Co1 99_555 . 109_555 117.08(7) ?
Co1 As1 Co1 99_555 . 164_555 156.51(7) ?
Co1 As1 Cu2 99_555 . 146_555 97.88(4) ?
Co1 As1 Cu2 99_555 . 99_555 62.80(5) ?
Co1 As1 Cu3 99_555 . 52_555 69.65(5) ?
Co1 As1 Cu3 99_555 . 62_655 132.36(6) ?
Co1 As1 Co3 99_555 . 52_555 69.65(5) ?
Co1 As1 Co3 99_555 . 62_655 132.36(6) ?
Co1 As1 Co1 156_555 . 109_555 156.51(7) ?
Co1 As1 Co1 156_555 . 164_555 117.08(7) ?
Co1 As1 Cu2 156_555 . 146_555 62.80(5) ?
Co1 As1 Cu2 156_555 . 99_555 97.88(4) ?
Co1 As1 Cu3 156_555 . 52_555 69.65(5) ?
Co1 As1 Cu3 156_555 . 62_655 132.36(6) ?
Co1 As1 Co3 156_555 . 52_555 69.65(5) ?
Co1 As1 Co3 156_555 . 62_655 132.36(6) ?
Co1 As1 Co1 109_555 . 164_555 57.45(4) ?
Co1 As1 Cu2 109_555 . 146_555 97.88(4) ?
Co1 As1 Cu2 109_555 . 99_555 62.80(5) ?
Co1 As1 Cu3 109_555 . 52_555 132.36(6) ?
Co1 As1 Cu3 109_555 . 62_655 69.65(5) ?
Co1 As1 Co3 109_555 . 52_555 132.36(6) ?
Co1 As1 Co3 109_555 . 62_655 69.65(5) ?
Co1 As1 Cu2 164_555 . 146_555 62.80(5) ?
Co1 As1 Cu2 164_555 . 99_555 97.88(4) ?
Co1 As1 Cu3 164_555 . 52_555 132.36(6) ?
Co1 As1 Cu3 164_555 . 62_655 69.65(5) ?
Co1 As1 Co3 164_555 . 52_555 132.36(6) ?
Co1 As1 Co3 164_555 . 62_655 69.65(5) ?
Cu2 As1 Cu2 146_555 . 99_555 76.38(6) ?
Cu2 As1 Cu3 146_555 . 52_555 129.01(6) ?
Cu2 As1 Cu3 146_555 . 62_655 129.01(6) ?
Cu2 As1 Co3 146_555 . 52_555 129.01(6) ?
Cu2 As1 Co3 146_555 . 62_655 129.01(6) ?
Cu2 As1 Cu3 99_555 . 52_555 129.01(6) ?
Cu2 As1 Cu3 99_555 . 62_655 129.01(6) ?
Cu2 As1 Co3 99_555 . 52_555 129.01(6) ?
Cu2 As1 Co3 99_555 . 62_655 129.01(6) ?
Cu3 As1 Cu3 52_555 . 62_655 73.56(6) ?
Cu3 As1 Co3 52_555 . 52_555 0.0(5) ?
Cu3 As1 Co3 52_555 . 62_655 73.56(6) ?
Cu3 As1 Co3 62_655 . 52_555 73.56(6) ?
Cu3 As1 Co3 62_655 . 62_655 0.0(5) ?
Co3 As1 Co3 52_555 . 62_655 73.56(6) ?
Eu1 As2 Eu1 . . 5_555 114.07(4) ?
Eu1 As2 Eu1 . . 9_555 114.07(4) ?
Eu1 As2 Eu2 . . . 75.65(3) ?
Eu1 As2 Cu1 . . . 120.09(5) ?
Eu1 As2 Cu1 . . 5_555 64.32(4) ?
Eu1 As2 Cu1 . . 9_555 120.09(5) ?
Eu1 As2 Co1 . . . 120.09(5) ?
Eu1 As2 Co1 . . 5_555 64.32(4) ?
Eu1 As2 Co1 . . 9_555 120.09(5) ?
Eu1 As2 Cu2 . . . 174.77(6) ?
Eu1 As2 Cu2 . . 5_555 63.96(4) ?
Eu1 As2 Cu2 . . 9_555 63.96(4) ?
Eu1 As2 Eu1 5_555 . 9_555 114.07(4) ?
Eu1 As2 Eu2 5_555 . . 75.65(3) ?
Eu1 As2 Cu1 5_555 . . 120.09(5) ?
Eu1 As2 Cu1 5_555 . 5_555 120.09(5) ?
Eu1 As2 Cu1 5_555 . 9_555 64.32(4) ?
Eu1 As2 Co1 5_555 . . 120.09(5) ?
Eu1 As2 Co1 5_555 . 5_555 120.09(5) ?
Eu1 As2 Co1 5_555 . 9_555 64.32(4) ?
Eu1 As2 Cu2 5_555 . . 63.96(4) ?
Eu1 As2 Cu2 5_555 . 5_555 174.77(6) ?
Eu1 As2 Cu2 5_555 . 9_555 63.96(4) ?
Eu1 As2 Eu2 9_555 . . 75.65(3) ?
Eu1 As2 Cu1 9_555 . . 64.32(4) ?
Eu1 As2 Cu1 9_555 . 5_555 120.09(5) ?
Eu1 As2 Cu1 9_555 . 9_555 120.09(5) ?
Eu1 As2 Co1 9_555 . . 64.32(4) ?
Eu1 As2 Co1 9_555 . 5_555 120.09(5) ?
Eu1 As2 Co1 9_555 . 9_555 120.09(5) ?
Eu1 As2 Cu2 9_555 . . 63.96(4) ?
Eu1 As2 Cu2 9_555 . 5_555 63.96(4) ?
Eu1 As2 Cu2 9_555 . 9_555 174.77(6) ?
Eu2 As2 Cu1 . . . 139.97(5) ?
Eu2 As2 Cu1 . . 5_555 139.97(5) ?
Eu2 As2 Cu1 . . 9_555 139.97(5) ?
Eu2 As2 Co1 . . . 139.97(5) ?
Eu2 As2 Co1 . . 5_555 139.97(5) ?
Eu2 As2 Co1 . . 9_555 139.97(5) ?
Eu2 As2 Cu2 . . . 99.12(4) ?
Eu2 As2 Cu2 . . 5_555 99.12(4) ?
Eu2 As2 Cu2 . . 9_555 99.12(4) ?
Cu1 As2 Cu1 . . 5_555 67.70(4) ?
Cu1 As2 Cu1 . . 9_555 67.70(4) ?
Cu1 As2 Co1 . . . 0.0(5) ?
Cu1 As2 Co1 . . 5_555 67.70(4) ?
Cu1 As2 Co1 . . 9_555 67.70(4) ?
Cu1 As2 Cu2 . . . 63.97(4) ?
Cu1 As2 Cu2 . . 5_555 63.97(4) ?
Cu1 As2 Cu2 . . 9_555 120.91(6) ?
Cu1 As2 Cu1 5_555 . 9_555 67.70(4) ?
Cu1 As2 Co1 5_555 . . 67.70(4) ?
Cu1 As2 Co1 5_555 . 5_555 0.0(5) ?
Cu1 As2 Co1 5_555 . 9_555 67.70(4) ?
Cu1 As2 Cu2 5_555 . . 120.91(6) ?
Cu1 As2 Cu2 5_555 . 5_555 63.97(4) ?
Cu1 As2 Cu2 5_555 . 9_555 63.97(4) ?
Cu1 As2 Co1 9_555 . . 67.70(4) ?
Cu1 As2 Co1 9_555 . 5_555 67.70(4) ?
Cu1 As2 Co1 9_555 . 9_555 0.0(5) ?
Cu1 As2 Cu2 9_555 . . 63.97(4) ?
Cu1 As2 Cu2 9_555 . 5_555 120.91(6) ?
Cu1 As2 Cu2 9_555 . 9_555 63.97(4) ?
Co1 As2 Co1 . . 5_555 67.70(4) ?
Co1 As2 Co1 . . 9_555 67.70(4) ?
Co1 As2 Cu2 . . . 63.97(4) ?
Co1 As2 Cu2 . . 5_555 63.97(4) ?
Co1 As2 Cu2 . . 9_555 120.91(6) ?
Co1 As2 Co1 5_555 . 9_555 67.70(4) ?
Co1 As2 Cu2 5_555 . . 120.91(6) ?
Co1 As2 Cu2 5_555 . 5_555 63.97(4) ?
Co1 As2 Cu2 5_555 . 9_555 63.97(4) ?
Co1 As2 Cu2 9_555 . . 63.97(4) ?
Co1 As2 Cu2 9_555 . 5_555 120.91(6) ?
Co1 As2 Cu2 9_555 . 9_555 63.97(4) ?
Cu2 As2 Cu2 . . 5_555 117.54(6) ?
Cu2 As2 Cu2 . . 9_555 117.54(6) ?
Cu2 As2 Cu2 5_555 . 9_555 117.54(6) ?
Cu1 As3 Cu1 . . 146_555 176.62(7) ?
Cu1 As3 Cu1 . . 99_555 90.05(2) ?
Cu1 As3 Cu1 . . 52_555 90.05(2) ?
Cu1 As3 Cu1 . . 5_555 62.75(5) ?
Cu1 As3 Cu1 . . 54_555 119.97(5) ?
Cu1 As3 Cu1 . . 151_555 119.97(5) ?
Cu1 As3 Cu1 . . 104_555 57.23(6) ?
Cu1 As3 Cu1 . . 9_555 62.75(5) ?
Cu1 As3 Cu1 . . 106_555 119.97(5) ?
Cu1 As3 Cu1 . . 59_555 57.23(6) ?
Cu1 As3 Cu1 . . 156_555 119.97(5) ?
Cu1 As3 Co1 . . . 0.0(5) ?
Cu1 As3 Co1 . . 146_555 176.62(7) ?
Cu1 As3 Co1 . . 99_555 90.05(2) ?
Cu1 As3 Co1 . . 52_555 90.05(2) ?
Cu1 As3 Co1 . . 5_555 62.75(5) ?
Cu1 As3 Co1 . . 54_555 119.97(5) ?
Cu1 As3 Co1 . . 151_555 119.97(5) ?
Cu1 As3 Co1 . . 104_555 57.23(6) ?
Cu1 As3 Co1 . . 9_555 62.75(5) ?
Cu1 As3 Co1 . . 106_555 119.97(5) ?
Cu1 As3 Co1 . . 59_555 57.23(6) ?
Cu1 As3 Co1 . . 156_555 119.97(5) ?
Cu1 As3 Cu1 146_555 . 99_555 90.05(2) ?
Cu1 As3 Cu1 146_555 . 52_555 90.05(2) ?
Cu1 As3 Cu1 146_555 . 5_555 119.97(5) ?
Cu1 As3 Cu1 146_555 . 54_555 57.23(6) ?
Cu1 As3 Cu1 146_555 . 151_555 62.75(5) ?
Cu1 As3 Cu1 146_555 . 104_555 119.97(5) ?
Cu1 As3 Cu1 146_555 . 9_555 119.97(5) ?
Cu1 As3 Cu1 146_555 . 106_555 57.23(6) ?
Cu1 As3 Cu1 146_555 . 59_555 119.97(5) ?
Cu1 As3 Cu1 146_555 . 156_555 62.75(5) ?
Cu1 As3 Co1 146_555 . . 176.62(7) ?
Cu1 As3 Co1 146_555 . 146_555 0.0(5) ?
Cu1 As3 Co1 146_555 . 99_555 90.05(2) ?
Cu1 As3 Co1 146_555 . 52_555 90.05(2) ?
Cu1 As3 Co1 146_555 . 5_555 119.97(5) ?
Cu1 As3 Co1 146_555 . 54_555 57.23(6) ?
Cu1 As3 Co1 146_555 . 151_555 62.75(5) ?
Cu1 As3 Co1 146_555 . 104_555 119.97(5) ?
Cu1 As3 Co1 146_555 . 9_555 119.97(5) ?
Cu1 As3 Co1 146_555 . 106_555 57.23(6) ?
Cu1 As3 Co1 146_555 . 59_555 119.97(5) ?
Cu1 As3 Co1 146_555 . 156_555 62.75(5) ?
Cu1 As3 Cu1 99_555 . 52_555 176.62(7) ?
Cu1 As3 Cu1 99_555 . 5_555 57.23(6) ?
Cu1 As3 Cu1 99_555 . 54_555 119.97(5) ?
Cu1 As3 Cu1 99_555 . 151_555 119.97(5) ?
Cu1 As3 Cu1 99_555 . 104_555 62.75(5) ?
Cu1 As3 Cu1 99_555 . 9_555 119.97(5) ?
Cu1 As3 Cu1 99_555 . 106_555 62.75(5) ?
Cu1 As3 Cu1 99_555 . 59_555 119.97(5) ?
Cu1 As3 Cu1 99_555 . 156_555 57.23(6) ?
Cu1 As3 Co1 99_555 . . 90.05(2) ?
Cu1 As3 Co1 99_555 . 146_555 90.05(2) ?
Cu1 As3 Co1 99_555 . 99_555 0.0(5) ?
Cu1 As3 Co1 99_555 . 52_555 176.62(7) ?
Cu1 As3 Co1 99_555 . 5_555 57.23(6) ?
Cu1 As3 Co1 99_555 . 54_555 119.97(5) ?
Cu1 As3 Co1 99_555 . 151_555 119.97(5) ?
Cu1 As3 Co1 99_555 . 104_555 62.75(5) ?
Cu1 As3 Co1 99_555 . 9_555 119.97(5) ?
Cu1 As3 Co1 99_555 . 106_555 62.75(5) ?
Cu1 As3 Co1 99_555 . 59_555 119.97(5) ?
Cu1 As3 Co1 99_555 . 156_555 57.23(6) ?
Cu1 As3 Cu1 52_555 . 5_555 119.97(5) ?
Cu1 As3 Cu1 52_555 . 54_555 62.75(5) ?
Cu1 As3 Cu1 52_555 . 151_555 57.23(6) ?
Cu1 As3 Cu1 52_555 . 104_555 119.97(5) ?
Cu1 As3 Cu1 52_555 . 9_555 57.23(6) ?
Cu1 As3 Cu1 52_555 . 106_555 119.97(5) ?
Cu1 As3 Cu1 52_555 . 59_555 62.75(5) ?
Cu1 As3 Cu1 52_555 . 156_555 119.97(5) ?
Cu1 As3 Co1 52_555 . . 90.05(2) ?
Cu1 As3 Co1 52_555 . 146_555 90.05(2) ?
Cu1 As3 Co1 52_555 . 99_555 176.62(7) ?
Cu1 As3 Co1 52_555 . 52_555 0.0(5) ?
Cu1 As3 Co1 52_555 . 5_555 119.97(5) ?
Cu1 As3 Co1 52_555 . 54_555 62.75(5) ?
Cu1 As3 Co1 52_555 . 151_555 57.23(6) ?
Cu1 As3 Co1 52_555 . 104_555 119.97(5) ?
Cu1 As3 Co1 52_555 . 9_555 57.23(6) ?
Cu1 As3 Co1 52_555 . 106_555 119.97(5) ?
Cu1 As3 Co1 52_555 . 59_555 62.75(5) ?
Cu1 As3 Co1 52_555 . 156_555 119.97(5) ?
Cu1 As3 Cu1 5_555 . 54_555 176.62(7) ?
Cu1 As3 Cu1 5_555 . 151_555 90.05(2) ?
Cu1 As3 Cu1 5_555 . 104_555 90.05(2) ?
Cu1 As3 Cu1 5_555 . 9_555 62.75(5) ?
Cu1 As3 Cu1 5_555 . 106_555 119.97(5) ?
Cu1 As3 Cu1 5_555 . 59_555 119.97(5) ?
Cu1 As3 Cu1 5_555 . 156_555 57.23(6) ?
Cu1 As3 Co1 5_555 . . 62.75(5) ?
Cu1 As3 Co1 5_555 . 146_555 119.97(5) ?
Cu1 As3 Co1 5_555 . 99_555 57.23(6) ?
Cu1 As3 Co1 5_555 . 52_555 119.97(5) ?
Cu1 As3 Co1 5_555 . 5_555 0.0(5) ?
Cu1 As3 Co1 5_555 . 54_555 176.62(7) ?
Cu1 As3 Co1 5_555 . 151_555 90.05(2) ?
Cu1 As3 Co1 5_555 . 104_555 90.05(2) ?
Cu1 As3 Co1 5_555 . 9_555 62.75(5) ?
Cu1 As3 Co1 5_555 . 106_555 119.97(5) ?
Cu1 As3 Co1 5_555 . 59_555 119.97(5) ?
Cu1 As3 Co1 5_555 . 156_555 57.23(6) ?
Cu1 As3 Cu1 54_555 . 151_555 90.05(2) ?
Cu1 As3 Cu1 54_555 . 104_555 90.05(2) ?
Cu1 As3 Cu1 54_555 . 9_555 119.97(5) ?
Cu1 As3 Cu1 54_555 . 106_555 57.23(6) ?
Cu1 As3 Cu1 54_555 . 59_555 62.75(5) ?
Cu1 As3 Cu1 54_555 . 156_555 119.97(5) ?
Cu1 As3 Co1 54_555 . . 119.97(5) ?
Cu1 As3 Co1 54_555 . 146_555 57.23(6) ?
Cu1 As3 Co1 54_555 . 99_555 119.97(5) ?
Cu1 As3 Co1 54_555 . 52_555 62.75(5) ?
Cu1 As3 Co1 54_555 . 5_555 176.62(7) ?
Cu1 As3 Co1 54_555 . 54_555 0.0(5) ?
Cu1 As3 Co1 54_555 . 151_555 90.05(2) ?
Cu1 As3 Co1 54_555 . 104_555 90.05(2) ?
Cu1 As3 Co1 54_555 . 9_555 119.97(5) ?
Cu1 As3 Co1 54_555 . 106_555 57.23(6) ?
Cu1 As3 Co1 54_555 . 59_555 62.75(5) ?
Cu1 As3 Co1 54_555 . 156_555 119.97(5) ?
Cu1 As3 Cu1 151_555 . 104_555 176.62(7) ?
Cu1 As3 Cu1 151_555 . 9_555 57.23(6) ?
Cu1 As3 Cu1 151_555 . 106_555 119.97(5) ?
Cu1 As3 Cu1 151_555 . 59_555 119.97(5) ?
Cu1 As3 Cu1 151_555 . 156_555 62.75(5) ?
Cu1 As3 Co1 151_555 . . 119.97(5) ?
Cu1 As3 Co1 151_555 . 146_555 62.75(5) ?
Cu1 As3 Co1 151_555 . 99_555 119.97(5) ?
Cu1 As3 Co1 151_555 . 52_555 57.23(6) ?
Cu1 As3 Co1 151_555 . 5_555 90.05(2) ?
Cu1 As3 Co1 151_555 . 54_555 90.05(2) ?
Cu1 As3 Co1 151_555 . 151_555 0.0(5) ?
Cu1 As3 Co1 151_555 . 104_555 176.62(7) ?
Cu1 As3 Co1 151_555 . 9_555 57.23(6) ?
Cu1 As3 Co1 151_555 . 106_555 119.97(5) ?
Cu1 As3 Co1 151_555 . 59_555 119.97(5) ?
Cu1 As3 Co1 151_555 . 156_555 62.75(5) ?
Cu1 As3 Cu1 104_555 . 9_555 119.97(5) ?
Cu1 As3 Cu1 104_555 . 106_555 62.75(5) ?
Cu1 As3 Cu1 104_555 . 59_555 57.23(6) ?
Cu1 As3 Cu1 104_555 . 156_555 119.97(5) ?
Cu1 As3 Co1 104_555 . . 57.23(6) ?
Cu1 As3 Co1 104_555 . 146_555 119.97(5) ?
Cu1 As3 Co1 104_555 . 99_555 62.75(5) ?
Cu1 As3 Co1 104_555 . 52_555 119.97(5) ?
Cu1 As3 Co1 104_555 . 5_555 90.05(2) ?
Cu1 As3 Co1 104_555 . 54_555 90.05(2) ?
Cu1 As3 Co1 104_555 . 151_555 176.62(7) ?
Cu1 As3 Co1 104_555 . 104_555 0.0(5) ?
Cu1 As3 Co1 104_555 . 9_555 119.97(5) ?
Cu1 As3 Co1 104_555 . 106_555 62.75(5) ?
Cu1 As3 Co1 104_555 . 59_555 57.23(6) ?
Cu1 As3 Co1 104_555 . 156_555 119.97(5) ?
Cu1 As3 Cu1 9_555 . 106_555 176.62(7) ?
Cu1 As3 Cu1 9_555 . 59_555 90.05(2) ?
Cu1 As3 Cu1 9_555 . 156_555 90.05(2) ?
Cu1 As3 Co1 9_555 . . 62.75(5) ?
Cu1 As3 Co1 9_555 . 146_555 119.97(5) ?
Cu1 As3 Co1 9_555 . 99_555 119.97(5) ?
Cu1 As3 Co1 9_555 . 52_555 57.23(6) ?
Cu1 As3 Co1 9_555 . 5_555 62.75(5) ?
Cu1 As3 Co1 9_555 . 54_555 119.97(5) ?
Cu1 As3 Co1 9_555 . 151_555 57.23(6) ?
Cu1 As3 Co1 9_555 . 104_555 119.97(5) ?
Cu1 As3 Co1 9_555 . 9_555 0.0(5) ?
Cu1 As3 Co1 9_555 . 106_555 176.62(7) ?
Cu1 As3 Co1 9_555 . 59_555 90.05(2) ?
Cu1 As3 Co1 9_555 . 156_555 90.05(2) ?
Cu1 As3 Cu1 106_555 . 59_555 90.05(2) ?
Cu1 As3 Cu1 106_555 . 156_555 90.05(2) ?
Cu1 As3 Co1 106_555 . . 119.97(5) ?
Cu1 As3 Co1 106_555 . 146_555 57.23(6) ?
Cu1 As3 Co1 106_555 . 99_555 62.75(5) ?
Cu1 As3 Co1 106_555 . 52_555 119.97(5) ?
Cu1 As3 Co1 106_555 . 5_555 119.97(5) ?
Cu1 As3 Co1 106_555 . 54_555 57.23(6) ?
Cu1 As3 Co1 106_555 . 151_555 119.97(5) ?
Cu1 As3 Co1 106_555 . 104_555 62.75(5) ?
Cu1 As3 Co1 106_555 . 9_555 176.62(7) ?
Cu1 As3 Co1 106_555 . 106_555 0.0(5) ?
Cu1 As3 Co1 106_555 . 59_555 90.05(2) ?
Cu1 As3 Co1 106_555 . 156_555 90.05(2) ?
Cu1 As3 Cu1 59_555 . 156_555 176.62(7) ?
Cu1 As3 Co1 59_555 . . 57.23(6) ?
Cu1 As3 Co1 59_555 . 146_555 119.97(5) ?
Cu1 As3 Co1 59_555 . 99_555 119.97(5) ?
Cu1 As3 Co1 59_555 . 52_555 62.75(5) ?
Cu1 As3 Co1 59_555 . 5_555 119.97(5) ?
Cu1 As3 Co1 59_555 . 54_555 62.75(5) ?
Cu1 As3 Co1 59_555 . 151_555 119.97(5) ?
Cu1 As3 Co1 59_555 . 104_555 57.23(6) ?
Cu1 As3 Co1 59_555 . 9_555 90.05(2) ?
Cu1 As3 Co1 59_555 . 106_555 90.05(2) ?
Cu1 As3 Co1 59_555 . 59_555 0.0(5) ?
Cu1 As3 Co1 59_555 . 156_555 176.62(7) ?
Cu1 As3 Co1 156_555 . . 119.97(5) ?
Cu1 As3 Co1 156_555 . 146_555 62.75(5) ?
Cu1 As3 Co1 156_555 . 99_555 57.23(6) ?
Cu1 As3 Co1 156_555 . 52_555 119.97(5) ?
Cu1 As3 Co1 156_555 . 5_555 57.23(6) ?
Cu1 As3 Co1 156_555 . 54_555 119.97(5) ?
Cu1 As3 Co1 156_555 . 151_555 62.75(5) ?
Cu1 As3 Co1 156_555 . 104_555 119.97(5) ?
Cu1 As3 Co1 156_555 . 9_555 90.05(2) ?
Cu1 As3 Co1 156_555 . 106_555 90.05(2) ?
Cu1 As3 Co1 156_555 . 59_555 176.62(7) ?
Cu1 As3 Co1 156_555 . 156_555 0.0(5) ?
Co1 As3 Co1 . . 146_555 176.62(7) ?
Co1 As3 Co1 . . 99_555 90.05(2) ?
Co1 As3 Co1 . . 52_555 90.05(2) ?
Co1 As3 Co1 . . 5_555 62.75(5) ?
Co1 As3 Co1 . . 54_555 119.97(5) ?
Co1 As3 Co1 . . 151_555 119.97(5) ?
Co1 As3 Co1 . . 104_555 57.23(6) ?
Co1 As3 Co1 . . 9_555 62.75(5) ?
Co1 As3 Co1 . . 106_555 119.97(5) ?
Co1 As3 Co1 . . 59_555 57.23(6) ?
Co1 As3 Co1 . . 156_555 119.97(5) ?
Co1 As3 Co1 146_555 . 99_555 90.05(2) ?
Co1 As3 Co1 146_555 . 52_555 90.05(2) ?
Co1 As3 Co1 146_555 . 5_555 119.97(5) ?
Co1 As3 Co1 146_555 . 54_555 57.23(6) ?
Co1 As3 Co1 146_555 . 151_555 62.75(5) ?
Co1 As3 Co1 146_555 . 104_555 119.97(5) ?
Co1 As3 Co1 146_555 . 9_555 119.97(5) ?
Co1 As3 Co1 146_555 . 106_555 57.23(6) ?
Co1 As3 Co1 146_555 . 59_555 119.97(5) ?
Co1 As3 Co1 146_555 . 156_555 62.75(5) ?
Co1 As3 Co1 99_555 . 52_555 176.62(7) ?
Co1 As3 Co1 99_555 . 5_555 57.23(6) ?
Co1 As3 Co1 99_555 . 54_555 119.97(5) ?
Co1 As3 Co1 99_555 . 151_555 119.97(5) ?
Co1 As3 Co1 99_555 . 104_555 62.75(5) ?
Co1 As3 Co1 99_555 . 9_555 119.97(5) ?
Co1 As3 Co1 99_555 . 106_555 62.75(5) ?
Co1 As3 Co1 99_555 . 59_555 119.97(5) ?
Co1 As3 Co1 99_555 . 156_555 57.23(6) ?
Co1 As3 Co1 52_555 . 5_555 119.97(5) ?
Co1 As3 Co1 52_555 . 54_555 62.75(5) ?
Co1 As3 Co1 52_555 . 151_555 57.23(6) ?
Co1 As3 Co1 52_555 . 104_555 119.97(5) ?
Co1 As3 Co1 52_555 . 9_555 57.23(6) ?
Co1 As3 Co1 52_555 . 106_555 119.97(5) ?
Co1 As3 Co1 52_555 . 59_555 62.75(5) ?
Co1 As3 Co1 52_555 . 156_555 119.97(5) ?
Co1 As3 Co1 5_555 . 54_555 176.62(7) ?
Co1 As3 Co1 5_555 . 151_555 90.05(2) ?
Co1 As3 Co1 5_555 . 104_555 90.05(2) ?
Co1 As3 Co1 5_555 . 9_555 62.75(5) ?
Co1 As3 Co1 5_555 . 106_555 119.97(5) ?
Co1 As3 Co1 5_555 . 59_555 119.97(5) ?
Co1 As3 Co1 5_555 . 156_555 57.23(6) ?
Co1 As3 Co1 54_555 . 151_555 90.05(2) ?
Co1 As3 Co1 54_555 . 104_555 90.05(2) ?
Co1 As3 Co1 54_555 . 9_555 119.97(5) ?
Co1 As3 Co1 54_555 . 106_555 57.23(6) ?
Co1 As3 Co1 54_555 . 59_555 62.75(5) ?
Co1 As3 Co1 54_555 . 156_555 119.97(5) ?
Co1 As3 Co1 151_555 . 104_555 176.62(7) ?
Co1 As3 Co1 151_555 . 9_555 57.23(6) ?
Co1 As3 Co1 151_555 . 106_555 119.97(5) ?
Co1 As3 Co1 151_555 . 59_555 119.97(5) ?
Co1 As3 Co1 151_555 . 156_555 62.75(5) ?
Co1 As3 Co1 104_555 . 9_555 119.97(5) ?
Co1 As3 Co1 104_555 . 106_555 62.75(5) ?
Co1 As3 Co1 104_555 . 59_555 57.23(6) ?
Co1 As3 Co1 104_555 . 156_555 119.97(5) ?
Co1 As3 Co1 9_555 . 106_555 176.62(7) ?
Co1 As3 Co1 9_555 . 59_555 90.05(2) ?
Co1 As3 Co1 9_555 . 156_555 90.05(2) ?
Co1 As3 Co1 106_555 . 59_555 90.05(2) ?
Co1 As3 Co1 106_555 . 156_555 90.05(2) ?
Co1 As3 Co1 59_555 . 156_555 176.62(7) ?
Cu3 As4 Cu3 . . 2_665 109.47(5) ?
Cu3 As4 Cu3 . . 3_656 109.47(5) ?
Cu3 As4 Cu3 . . 4_566 109.47(5) ?
Cu3 As4 Cu3 . . 13_556 70.53(5) ?
Cu3 As4 Cu3 . . 14_666 180.0(5) ?
Cu3 As4 Cu3 . . 15_565 70.53(5) ?
Cu3 As4 Cu3 . . 16_655 70.53(5) ?
Cu3 As4 Co3 . . . 0.0(5) ?
Cu3 As4 Co3 . . 2_665 109.47(5) ?
Cu3 As4 Co3 . . 3_656 109.47(5) ?
Cu3 As4 Co3 . . 4_566 109.47(5) ?
Cu3 As4 Co3 . . 13_556 70.53(5) ?
Cu3 As4 Co3 . . 14_666 180.0(5) ?
Cu3 As4 Co3 . . 15_565 70.53(5) ?
Cu3 As4 Co3 . . 16_655 70.53(5) ?
Cu3 As4 Cu3 2_665 . 3_656 109.47(5) ?
Cu3 As4 Cu3 2_665 . 4_566 109.47(5) ?
Cu3 As4 Cu3 2_665 . 13_556 180.0(5) ?
Cu3 As4 Cu3 2_665 . 14_666 70.53(5) ?
Cu3 As4 Cu3 2_665 . 15_565 70.53(5) ?
Cu3 As4 Cu3 2_665 . 16_655 70.53(5) ?
Cu3 As4 Co3 2_665 . . 109.47(5) ?
Cu3 As4 Co3 2_665 . 2_665 0.0(5) ?
Cu3 As4 Co3 2_665 . 3_656 109.47(5) ?
Cu3 As4 Co3 2_665 . 4_566 109.47(5) ?
Cu3 As4 Co3 2_665 . 13_556 180.0(5) ?
Cu3 As4 Co3 2_665 . 14_666 70.53(5) ?
Cu3 As4 Co3 2_665 . 15_565 70.53(5) ?
Cu3 As4 Co3 2_665 . 16_655 70.53(5) ?
Cu3 As4 Cu3 3_656 . 4_566 109.47(5) ?
Cu3 As4 Cu3 3_656 . 13_556 70.53(5) ?
Cu3 As4 Cu3 3_656 . 14_666 70.53(5) ?
Cu3 As4 Cu3 3_656 . 15_565 180.0(5) ?
Cu3 As4 Cu3 3_656 . 16_655 70.53(5) ?
Cu3 As4 Co3 3_656 . . 109.47(5) ?
Cu3 As4 Co3 3_656 . 2_665 109.47(5) ?
Cu3 As4 Co3 3_656 . 3_656 0.0(5) ?
Cu3 As4 Co3 3_656 . 4_566 109.47(5) ?
Cu3 As4 Co3 3_656 . 13_556 70.53(5) ?
Cu3 As4 Co3 3_656 . 14_666 70.53(5) ?
Cu3 As4 Co3 3_656 . 15_565 180.0(5) ?
Cu3 As4 Co3 3_656 . 16_655 70.53(5) ?
Cu3 As4 Cu3 4_566 . 13_556 70.53(5) ?
Cu3 As4 Cu3 4_566 . 14_666 70.53(5) ?
Cu3 As4 Cu3 4_566 . 15_565 70.53(5) ?
Cu3 As4 Cu3 4_566 . 16_655 180.0(5) ?
Cu3 As4 Co3 4_566 . . 109.47(5) ?
Cu3 As4 Co3 4_566 . 2_665 109.47(5) ?
Cu3 As4 Co3 4_566 . 3_656 109.47(5) ?
Cu3 As4 Co3 4_566 . 4_566 0.0(5) ?
Cu3 As4 Co3 4_566 . 13_556 70.53(5) ?
Cu3 As4 Co3 4_566 . 14_666 70.53(5) ?
Cu3 As4 Co3 4_566 . 15_565 70.53(5) ?
Cu3 As4 Co3 4_566 . 16_655 180.0(5) ?
Cu3 As4 Cu3 13_556 . 14_666 109.47(5) ?
Cu3 As4 Cu3 13_556 . 15_565 109.47(5) ?
Cu3 As4 Cu3 13_556 . 16_655 109.47(5) ?
Cu3 As4 Co3 13_556 . . 70.53(5) ?
Cu3 As4 Co3 13_556 . 2_665 180.0(5) ?
Cu3 As4 Co3 13_556 . 3_656 70.53(5) ?
Cu3 As4 Co3 13_556 . 4_566 70.53(5) ?
Cu3 As4 Co3 13_556 . 13_556 0.0(5) ?
Cu3 As4 Co3 13_556 . 14_666 109.47(5) ?
Cu3 As4 Co3 13_556 . 15_565 109.47(5) ?
Cu3 As4 Co3 13_556 . 16_655 109.47(5) ?
Cu3 As4 Cu3 14_666 . 15_565 109.47(5) ?
Cu3 As4 Cu3 14_666 . 16_655 109.47(5) ?
Cu3 As4 Co3 14_666 . . 180.0(5) ?
Cu3 As4 Co3 14_666 . 2_665 70.53(5) ?
Cu3 As4 Co3 14_666 . 3_656 70.53(5) ?
Cu3 As4 Co3 14_666 . 4_566 70.53(5) ?
Cu3 As4 Co3 14_666 . 13_556 109.47(5) ?
Cu3 As4 Co3 14_666 . 14_666 0.0(5) ?
Cu3 As4 Co3 14_666 . 15_565 109.47(5) ?
Cu3 As4 Co3 14_666 . 16_655 109.47(5) ?
Cu3 As4 Cu3 15_565 . 16_655 109.47(5) ?
Cu3 As4 Co3 15_565 . . 70.53(5) ?
Cu3 As4 Co3 15_565 . 2_665 70.53(5) ?
Cu3 As4 Co3 15_565 . 3_656 180.0(5) ?
Cu3 As4 Co3 15_565 . 4_566 70.53(5) ?
Cu3 As4 Co3 15_565 . 13_556 109.47(5) ?
Cu3 As4 Co3 15_565 . 14_666 109.47(5) ?
Cu3 As4 Co3 15_565 . 15_565 0.0(5) ?
Cu3 As4 Co3 15_565 . 16_655 109.47(5) ?
Cu3 As4 Co3 16_655 . . 70.53(5) ?
Cu3 As4 Co3 16_655 . 2_665 70.53(5) ?
Cu3 As4 Co3 16_655 . 3_656 70.53(5) ?
Cu3 As4 Co3 16_655 . 4_566 180.0(5) ?
Cu3 As4 Co3 16_655 . 13_556 109.47(5) ?
Cu3 As4 Co3 16_655 . 14_666 109.47(5) ?
Cu3 As4 Co3 16_655 . 15_565 109.47(5) ?
Cu3 As4 Co3 16_655 . 16_655 0.0(5) ?
Co3 As4 Co3 . . 2_665 109.47(5) ?
Co3 As4 Co3 . . 3_656 109.47(5) ?
Co3 As4 Co3 . . 4_566 109.47(5) ?
Co3 As4 Co3 . . 13_556 70.53(5) ?
Co3 As4 Co3 . . 14_666 180.0(5) ?
Co3 As4 Co3 . . 15_565 70.53(5) ?
Co3 As4 Co3 . . 16_655 70.53(5) ?
Co3 As4 Co3 2_665 . 3_656 109.47(5) ?
Co3 As4 Co3 2_665 . 4_566 109.47(5) ?
Co3 As4 Co3 2_665 . 13_556 180.0(5) ?
Co3 As4 Co3 2_665 . 14_666 70.53(5) ?
Co3 As4 Co3 2_665 . 15_565 70.53(5) ?
Co3 As4 Co3 2_665 . 16_655 70.53(5) ?
Co3 As4 Co3 3_656 . 4_566 109.47(5) ?
Co3 As4 Co3 3_656 . 13_556 70.53(5) ?
Co3 As4 Co3 3_656 . 14_666 70.53(5) ?
Co3 As4 Co3 3_656 . 15_565 180.0(5) ?
Co3 As4 Co3 3_656 . 16_655 70.53(5) ?
Co3 As4 Co3 4_566 . 13_556 70.53(5) ?
Co3 As4 Co3 4_566 . 14_666 70.53(5) ?
Co3 As4 Co3 4_566 . 15_565 70.53(5) ?
Co3 As4 Co3 4_566 . 16_655 180.0(5) ?
Co3 As4 Co3 13_556 . 14_666 109.47(5) ?
Co3 As4 Co3 13_556 . 15_565 109.47(5) ?
Co3 As4 Co3 13_556 . 16_655 109.47(5) ?
Co3 As4 Co3 14_666 . 15_565 109.47(5) ?
Co3 As4 Co3 14_666 . 16_655 109.47(5) ?
Co3 As4 Co3 15_565 . 16_655 109.47(5) ?
 Co3 As4 Co3 15_565 . 16_655 109.47(5) ?
