# Supplementary material for: Effect of Transition Metal Substitution on the Structure and Properties of a Clathrate-Like Compound Eu7Cu44As23
Source: Materials (Basel). 2016 Jul 19;9(7):587. doi: 10.3390/ma9070587 (PMC5456878; doi:10.3390/ma9070587)
Supplement: Supplementary file 1 [file materials-09-00587-s001.zip › 7-44-23_Ni8.cif]

data_global

_publ_contact_author_name        'Igor Plokhikh'
_publ_contact_author_address     
'MSU,Faculty of Chemistry,Russia,119991,Moscow1GSP-1,Leninskiye Gory.r.540'
_publ_contact_author_email       ig.plohih@yandex.ru
_publ_contact_author_phone       8-926-289-73-27
_publ_contact_author_fax         ?
loop_
_publ_author_name
_publ_author_address
'Plokhikh, Igor' -
'Dmitri Charkin, Dmitri' -
'Verchenko, Valeri' -
'Ignatyev, Ivan' -
'Kazakov, Sergey' -
'Sobolev, Alexey' -
'Presniakov, Igor' -
'Tsirlin, Alexander ' -
'Shevelkov, Andrei ' -
_publ_section_references         
;
Petricek, V., Dusek, M. & Palatinus L. (2006). Jana2006.
Structure Determination Software Programs.
Institute of Physics, Praha, Czech Republic.

Palatinus L. & Chapuis G. (2007). J. Appl. Cryst. 40, 786-790.

Brandenburg, K. & Putz, H. (2005). DIAMOND Version 3.
Crystal Impact GbR, Postfach 1251, D-53002 Bonn, Germany.
;

data_I
_publ_requested_journal          Materials


_chemical_name_systematic        ?
_chemical_name_common            ?
_chemical_formula_moiety         Eu7Cu36Ni8As23
_chemical_formula_sum            'As23 Cu36.152 Eu7 Ni7.848'
_chemical_compound_source        ?
_chemical_formula_structural     ?
_chemical_formula_analytical     ?
_chemical_formula_iupac          ?
_chemical_formula_weight         5544.8
_chemical_melting_point          ?
_exptl_crystal_colour            black

_diffrn_ambient_temperature      293

#=======================================================================

# 6. POWDER SPECIMEN AND CRYSTAL DATA

_symmetry_cell_setting           cubic
_symmetry_space_group_name_H-M   'F m -3 m'
_symmetry_Int_Tables_number      225
_chemical_absolute_configuration .
_symmetry_space_group_name_Hall  '-F 4 2 3'

loop_
_space_group_symop_id
_space_group_symop_operation_xyz
1 x,y,z
2 -x,-y,z
3 -x,y,-z
4 x,-y,-z
5 z,x,y
6 z,-x,-y
7 -z,-x,y
8 -z,x,-y
9 y,z,x
10 -y,z,-x
11 y,-z,-x
12 -y,-z,x
13 y,x,-z
14 -y,-x,-z
15 y,-x,z
16 -y,x,z
17 x,z,-y
18 -x,z,y
19 -x,-z,-y
20 x,-z,y
21 z,y,-x
22 z,-y,x
23 -z,y,x
24 -z,-y,-x
25 -x,-y,-z
26 x,y,-z
27 x,-y,z
28 -x,y,z
29 -z,-x,-y
30 -z,x,y
31 z,x,-y
32 z,-x,y
33 -y,-z,-x
34 y,-z,x
35 -y,z,x
36 y,z,-x
37 -y,-x,z
38 y,x,z
39 -y,x,-z
40 y,-x,-z
41 -x,-z,y
42 x,-z,-y
43 x,z,y
44 -x,z,-y
45 -z,-y,x
46 -z,y,-x
47 z,-y,-x
48 z,y,x
49 x,y+1/2,z+1/2
50 -x,-y+1/2,z+1/2
51 -x,y+1/2,-z+1/2
52 x,-y+1/2,-z+1/2
53 z,x+1/2,y+1/2
54 z,-x+1/2,-y+1/2
55 -z,-x+1/2,y+1/2
56 -z,x+1/2,-y+1/2
57 y,z+1/2,x+1/2
58 -y,z+1/2,-x+1/2
59 y,-z+1/2,-x+1/2
60 -y,-z+1/2,x+1/2
61 y,x+1/2,-z+1/2
62 -y,-x+1/2,-z+1/2
63 y,-x+1/2,z+1/2
64 -y,x+1/2,z+1/2
65 x,z+1/2,-y+1/2
66 -x,z+1/2,y+1/2
67 -x,-z+1/2,-y+1/2
68 x,-z+1/2,y+1/2
69 z,y+1/2,-x+1/2
70 z,-y+1/2,x+1/2
71 -z,y+1/2,x+1/2
72 -z,-y+1/2,-x+1/2
73 -x,-y+1/2,-z+1/2
74 x,y+1/2,-z+1/2
75 x,-y+1/2,z+1/2
76 -x,y+1/2,z+1/2
77 -z,-x+1/2,-y+1/2
78 -z,x+1/2,y+1/2
79 z,x+1/2,-y+1/2
80 z,-x+1/2,y+1/2
81 -y,-z+1/2,-x+1/2
82 y,-z+1/2,x+1/2
83 -y,z+1/2,x+1/2
84 y,z+1/2,-x+1/2
85 -y,-x+1/2,z+1/2
86 y,x+1/2,z+1/2
87 -y,x+1/2,-z+1/2
88 y,-x+1/2,-z+1/2
89 -x,-z+1/2,y+1/2
90 x,-z+1/2,-y+1/2
91 x,z+1/2,y+1/2
92 -x,z+1/2,-y+1/2
93 -z,-y+1/2,x+1/2
94 -z,y+1/2,-x+1/2
95 z,-y+1/2,-x+1/2
96 z,y+1/2,x+1/2
97 x+1/2,y,z+1/2
98 -x+1/2,-y,z+1/2
99 -x+1/2,y,-z+1/2
100 x+1/2,-y,-z+1/2
101 z+1/2,x,y+1/2
102 z+1/2,-x,-y+1/2
103 -z+1/2,-x,y+1/2
104 -z+1/2,x,-y+1/2
105 y+1/2,z,x+1/2
106 -y+1/2,z,-x+1/2
107 y+1/2,-z,-x+1/2
108 -y+1/2,-z,x+1/2
109 y+1/2,x,-z+1/2
110 -y+1/2,-x,-z+1/2
111 y+1/2,-x,z+1/2
112 -y+1/2,x,z+1/2
113 x+1/2,z,-y+1/2
114 -x+1/2,z,y+1/2
115 -x+1/2,-z,-y+1/2
116 x+1/2,-z,y+1/2
117 z+1/2,y,-x+1/2
118 z+1/2,-y,x+1/2
119 -z+1/2,y,x+1/2
120 -z+1/2,-y,-x+1/2
121 -x+1/2,-y,-z+1/2
122 x+1/2,y,-z+1/2
123 x+1/2,-y,z+1/2
124 -x+1/2,y,z+1/2
125 -z+1/2,-x,-y+1/2
126 -z+1/2,x,y+1/2
127 z+1/2,x,-y+1/2
128 z+1/2,-x,y+1/2
129 -y+1/2,-z,-x+1/2
130 y+1/2,-z,x+1/2
131 -y+1/2,z,x+1/2
132 y+1/2,z,-x+1/2
133 -y+1/2,-x,z+1/2
134 y+1/2,x,z+1/2
135 -y+1/2,x,-z+1/2
136 y+1/2,-x,-z+1/2
137 -x+1/2,-z,y+1/2
138 x+1/2,-z,-y+1/2
139 x+1/2,z,y+1/2
140 -x+1/2,z,-y+1/2
141 -z+1/2,-y,x+1/2
142 -z+1/2,y,-x+1/2
143 z+1/2,-y,-x+1/2
144 z+1/2,y,x+1/2
145 x+1/2,y+1/2,z
146 -x+1/2,-y+1/2,z
147 -x+1/2,y+1/2,-z
148 x+1/2,-y+1/2,-z
149 z+1/2,x+1/2,y
150 z+1/2,-x+1/2,-y
151 -z+1/2,-x+1/2,y
152 -z+1/2,x+1/2,-y
153 y+1/2,z+1/2,x
154 -y+1/2,z+1/2,-x
155 y+1/2,-z+1/2,-x
156 -y+1/2,-z+1/2,x
157 y+1/2,x+1/2,-z
158 -y+1/2,-x+1/2,-z
159 y+1/2,-x+1/2,z
160 -y+1/2,x+1/2,z
161 x+1/2,z+1/2,-y
162 -x+1/2,z+1/2,y
163 -x+1/2,-z+1/2,-y
164 x+1/2,-z+1/2,y
165 z+1/2,y+1/2,-x
166 z+1/2,-y+1/2,x
167 -z+1/2,y+1/2,x
168 -z+1/2,-y+1/2,-x
169 -x+1/2,-y+1/2,-z
170 x+1/2,y+1/2,-z
171 x+1/2,-y+1/2,z
172 -x+1/2,y+1/2,z
173 -z+1/2,-x+1/2,-y
174 -z+1/2,x+1/2,y
175 z+1/2,x+1/2,-y
176 z+1/2,-x+1/2,y
177 -y+1/2,-z+1/2,-x
178 y+1/2,-z+1/2,x
179 -y+1/2,z+1/2,x
180 y+1/2,z+1/2,-x
181 -y+1/2,-x+1/2,z
182 y+1/2,x+1/2,z
183 -y+1/2,x+1/2,-z
184 y+1/2,-x+1/2,-z
185 -x+1/2,-z+1/2,y
186 x+1/2,-z+1/2,-y
187 x+1/2,z+1/2,y
188 -x+1/2,z+1/2,-y
189 -z+1/2,-y+1/2,x
190 -z+1/2,y+1/2,-x
191 z+1/2,-y+1/2,-x
192 z+1/2,y+1/2,x

_cell_length_a                   16.54064(5)
_cell_length_b                   16.54064(5)
_cell_length_c                   16.54064(5)
_cell_angle_alpha                90
_cell_angle_beta                 90
_cell_angle_gamma                90
_cell_volume                     4525.40(2)
_cell_measurement_reflns_used    186
_cell_measurement_theta_min      2.5
_cell_measurement_theta_max      55


_cell_formula_units_Z            4
_cell_measurement_temperature    293
_cell_special_details            
; ?
;

_exptl_crystal_density_diffrn    8.1451
_exptl_crystal_density_meas      ?
_exptl_crystal_density_method    ?
_exptl_crystal_F_000             9873

_pd_spec_size_axial              ?
_pd_spec_size_equat              ?
_pd_spec_size_thick              ?
_pd_spec_mounting                ?
_pd_spec_mount_mode              ?
_pd_spec_shape                   ?
_pd_char_particle_morphology     ?
_pd_char_colour                  black
_pd_prep_cool_rate               ?
_pd_prep_pressure                ?
_pd_prep_temperature             ?


_exptl_absorpt_coefficient_mu    107.815
_exptl_absorpt_correction_type   ?
_exptl_absorpt_process_details   ?
_exptl_absorpt_correction_T_min  ?
_exptl_absorpt_correction_T_max  ?


_exptl_special_details           ?
_pd_instr_location               
; ?
;
_pd_calibration_special_details  
; ?
;

_diffrn_radiation_probe          x-ray
_diffrn_radiation_type           'Cu K\a'
_diffrn_radiation_wavelength     1.5418
_diffrn_source                   
;rotating-anode X-ray tube
;
_diffrn_source_type              'Powder Xpert'
_diffrn_source_target            ?
_diffrn_radiation_monochromator  ?
_diffrn_measurement_device       'Powder Xpert'
_diffrn_measurement_device_type  ?
_diffrn_detector                 ?
_diffrn_detector_type            ?

_pd_meas_scan_method             ?
_pd_meas_special_details         
; ?
;
_pd_meas_number_of_points        7996
_pd_meas_2theta_range_min        5.017
_pd_meas_2theta_range_max        109.991
_pd_meas_2theta_range_inc        0.013


_pd_proc_ls_special_details      
; ?
;
_pd_proc_ls_profile_function     Lorentzian
_pd_proc_ls_background_function  'Legendre polynoms'
_pd_proc_ls_pref_orient_corr     none
_pd_proc_ls_prof_R_factor        0.0098
_pd_proc_ls_prof_wR_factor       0.0133
_pd_proc_ls_prof_wR_expected     0.0074

_refine_special_details          
; ?
;

_refine_ls_R_factor_gt           0.0155
_refine_ls_wR_factor_gt          0.0210
_refine_ls_R_factor_all          0.0158
_refine_ls_wR_factor_all         0.0211
_refine_ls_goodness_of_fit_all   1.81
_refine_ls_restrained_S_gt       ?
_refine_ls_restrained_S_all      ?
_refine_ls_number_parameters     63
_refine_ls_number_restraints     0
_refine_ls_number_constraints    0
_refine_ls_weighting_scheme      sigma
_refine_ls_weighting_details     ?
_refine_ls_hydrogen_treatment    ?
_refine_ls_shift/su_max          0.0430
_refine_ls_shift/su_mean         0.0188
_refine_diff_density_max         1.01
_refine_diff_density_min         -1.62
_refine_ls_extinction_method     ?
_refine_ls_extinction_coef       ?

_pd_proc_2theta_range_min        5.017
_pd_proc_2theta_range_max        109.991
_pd_proc_2theta_range_inc        0.013
_pd_proc_wavelength              ?

_pd_block_diffractogram_id       ?

_pd_proc_info_excluded_regions   ?
_pd_proc_info_data_reduction     ?

loop_
_atom_type_symbol
_atom_type_scat_dispersion_real
_atom_type_scat_dispersion_imag
_atom_type_scat_source
As -0.9300 1.0051 'International Tables Vol C tables 4.2.6.8 and 6.1.1.1'
Cu -1.9646 0.5888 'International Tables Vol C tables 4.2.6.8 and 6.1.1.1'
Eu -8.9294 11.1857 'International Tables Vol C tables 4.2.6.8 and 6.1.1.1'
Ni -3.0029 0.5091 'International Tables Vol C tables 4.2.6.8 and 6.1.1.1'

loop_
_atom_site_label
_atom_site_type_symbol
_atom_site_fract_x
_atom_site_fract_y
_atom_site_fract_z
_atom_site_adp_type
_atom_site_U_iso_or_equiv
_atom_site_site_symmetry_multiplicity
_atom_site_occupancy
_atom_site_calc_flag
_atom_site_refinement_flags
_atom_site_disorder_assembly
_atom_site_disorder_group
Eu1 Eu 0.24368(7) 0 0 Uiso 0.0116(15) 24 1 d . . .
Eu2 Eu 0 0 0 Uiso 0.0083(16) 4 1 d . . .
Cu1 Cu 0.13663(3) 0.13663(3) 0.25427(8) Uiso 0.0165(15) 96 0.927(19) d . . .
Ni1 Ni 0.13663(3) 0.13663(3) 0.25427(8) Uiso 0.0165(15) 96 0.073(19) d . . .
Cu2 Cu 0 0.18392(6) 0.18392(6) Uiso 0.0195(17) 48 0.88(3) d . . .
Ni2 Ni 0 0.18392(6) 0.18392(6) Uiso 0.0195(17) 48 0.12(3) d . . .
Ni3 Ni 0.41339(7) 0.41339(7) 0.41339(7) Uiso 0.0198(17) 32 0.58(4) d . . .
Cu3 Cu 0.41339(7) 0.41339(7) 0.41339(7) Uiso 0.0198(17) 32 0.42(4) d . . .
As1 As 0.5 0.16922(5) 0.16922(5) Uiso 0.0124(15) 48 1 d . . .
As2 As 0.10949(5) 0.10949(5) 0.10949(5) Uiso 0.0141(15) 32 1 d . . .
As3 As 0.25 0.25 0.25 Uiso 0.0144(16) 8 1 d . . .
As4 As 0.5 0.5 0.5 Uiso 0.048(2) 4 1 d . . .


loop_
_geom_bond_atom_site_label_1
_geom_bond_atom_site_label_2
_geom_bond_site_symmetry_1
_geom_bond_site_symmetry_2
_geom_bond_distance
_geom_bond_publ_flag
Eu1 Eu2 . . 4.0295(12) ?
Eu1 Cu1 . 5_555 3.2000(5) ?
Eu1 Cu1 . 6_555 3.2000(5) ?
Eu1 Cu1 . 21_555 3.2000(5) ?
Eu1 Cu1 . 22_555 3.2000(5) ?
Eu1 Ni1 . 5_555 3.2000(5) ?
Eu1 Ni1 . 6_555 3.2000(5) ?
Eu1 Ni1 . 21_555 3.2000(5) ?
Eu1 Ni1 . 22_555 3.2000(5) ?
Eu1 Cu2 . 5_555 3.1978(11) ?
Eu1 Cu2 . 6_555 3.1978(11) ?
Eu1 Cu2 . 9_555 3.1978(11) ?
Eu1 Cu2 . 11_555 3.1978(11) ?
Eu1 Ni2 . 5_555 3.1978(11) ?
Eu1 Ni2 . 6_555 3.1978(11) ?
Eu1 Ni2 . 9_555 3.1978(11) ?
Eu1 Ni2 . 11_555 3.1978(11) ?
Eu1 Ni3 . 49_544 3.4610(15) ?
Eu1 Ni3 . 52_555 3.4610(15) ?
Eu1 Ni3 . 61_545 3.4610(15) ?
Eu1 Ni3 . 63_554 3.4610(15) ?
Eu1 Cu3 . 49_544 3.4610(15) ?
Eu1 Cu3 . 52_555 3.4610(15) ?
Eu1 Cu3 . 61_545 3.4610(15) ?
Eu1 Cu3 . 63_554 3.4610(15) ?
Eu1 As1 . 151_555 3.1472(9) ?
Eu1 As1 . 152_545 3.1472(9) ?
Eu1 As1 . 106_555 3.1472(9) ?
Eu1 As1 . 108_554 3.1472(9) ?
Eu1 As2 . . 3.3882(11) ?
Eu1 As2 . 4_555 3.3882(11) ?
Eu1 As2 . 13_555 3.3882(11) ?
Eu1 As2 . 15_555 3.3882(11) ?
Eu2 As2 . . 3.1360(8) ?
Eu2 As2 . 2_555 3.1360(8) ?
Eu2 As2 . 3_555 3.1360(8) ?
Eu2 As2 . 4_555 3.1360(8) ?
Eu2 As2 . 13_555 3.1360(8) ?
Eu2 As2 . 14_555 3.1360(8) ?
Eu2 As2 . 15_555 3.1360(8) ?
Eu2 As2 . 16_555 3.1360(8) ?
Cu1 Cu1 . 5_555 2.7511(15) ?
Cu1 Cu1 . 104_555 2.5513(15) ?
Cu1 Cu1 . 9_555 2.7511(15) ?
Cu1 Cu1 . 59_555 2.5513(15) ?
Cu1 Ni1 . . 0 ?
Cu1 Ni1 . 5_555 2.7511(15) ?
Cu1 Ni1 . 104_555 2.5513(15) ?
Cu1 Ni1 . 9_555 2.7511(15) ?
Cu1 Ni1 . 59_555 2.5513(15) ?
Cu1 Cu2 . . 2.6589(9) ?
Cu1 Cu2 . 5_555 2.6589(9) ?
Cu1 Ni2 . . 2.6589(9) ?
Cu1 Ni2 . 5_555 2.6589(9) ?
Cu1 Ni3 . 146_555 2.8796(17) ?
Cu1 Cu3 . 146_555 2.8796(17) ?
Cu1 As1 . 99_555 2.6449(9) ?
Cu1 As1 . 54_555 2.6449(9) ?
Cu1 As2 . . 2.4768(16) ?
Cu1 As3 . . 2.6522(5) ?
Ni1 Ni1 . 5_555 2.7511(15) ?
Ni1 Ni1 . 104_555 2.5513(15) ?
Ni1 Ni1 . 9_555 2.7511(15) ?
Ni1 Ni1 . 59_555 2.5513(15) ?
Ni1 Cu2 . . 2.6589(9) ?
Ni1 Cu2 . 5_555 2.6589(9) ?
Ni1 Ni2 . . 2.6589(9) ?
Ni1 Ni2 . 5_555 2.6589(9) ?
Ni1 Ni3 . 146_555 2.8796(17) ?
Ni1 Cu3 . 146_555 2.8796(17) ?
Ni1 As1 . 99_555 2.6449(9) ?
Ni1 As1 . 54_555 2.6449(9) ?
Ni1 As2 . . 2.4768(16) ?
Ni1 As3 . . 2.6522(5) ?
Cu2 Ni2 . . 0 ?
Cu2 As1 . 146_555 2.4407(13) ?
Cu2 As1 . 99_555 2.4407(13) ?
Cu2 As2 . . 2.5115(11) ?
Cu2 As2 . 16_555 2.5115(11) ?
Ni2 As1 . 146_555 2.4407(13) ?
Ni2 As1 . 99_555 2.4407(13) ?
Ni2 As2 . . 2.5115(11) ?
Ni2 As2 . 16_555 2.5115(11) ?
Ni3 Ni3 . 13_556 2.8643(15) ?
Ni3 Ni3 . 15_565 2.8643(15) ?
Ni3 Ni3 . 16_655 2.8643(15) ?
Ni3 Cu3 . . 0 ?
Ni3 Cu3 . 13_556 2.8643(15) ?
Ni3 Cu3 . 15_565 2.8643(15) ?
Ni3 Cu3 . 16_655 2.8643(15) ?
Ni3 As1 . 52_555 2.4048(12) ?
Ni3 As1 . 104_555 2.4048(12) ?
Ni3 As1 . 156_555 2.4048(12) ?
Ni3 As4 . . 2.4805(11) ?
Cu3 Cu3 . 13_556 2.8643(15) ?
Cu3 Cu3 . 15_565 2.8643(15) ?
Cu3 Cu3 . 16_655 2.8643(15) ?
Cu3 As1 . 52_555 2.4048(12) ?
Cu3 As1 . 104_555 2.4048(12) ?
Cu3 As1 . 156_555 2.4048(12) ?
Cu3 As4 . . 2.4805(11) ?

loop_
_geom_angle_atom_site_label_1
_geom_angle_atom_site_label_2
_geom_angle_atom_site_label_3
_geom_angle_site_symmetry_1
_geom_angle_site_symmetry_2
_geom_angle_site_symmetry_3
_geom_angle
_geom_angle_publ_flag
Eu2 Eu1 Cu1 . . 5_555 93.14(3) ?
Eu2 Eu1 Cu1 . . 6_555 93.14(3) ?
Eu2 Eu1 Cu1 . . 21_555 93.14(3) ?
Eu2 Eu1 Cu1 . . 22_555 93.14(3) ?
Eu2 Eu1 Ni1 . . 5_555 93.14(3) ?
Eu2 Eu1 Ni1 . . 6_555 93.14(3) ?
Eu2 Eu1 Ni1 . . 21_555 93.14(3) ?
Eu2 Eu1 Ni1 . . 22_555 93.14(3) ?
Eu2 Eu1 Cu2 . . 5_555 72.00(3) ?
Eu2 Eu1 Cu2 . . 6_555 72.00(3) ?
Eu2 Eu1 Cu2 . . 9_555 72.00(3) ?
Eu2 Eu1 Cu2 . . 11_555 72.00(3) ?
Eu2 Eu1 Ni2 . . 5_555 72.00(3) ?
Eu2 Eu1 Ni2 . . 6_555 72.00(3) ?
Eu2 Eu1 Ni2 . . 9_555 72.00(3) ?
Eu2 Eu1 Ni2 . . 11_555 72.00(3) ?
Eu2 Eu1 Ni3 . . 49_544 144.18(2) ?
Eu2 Eu1 Ni3 . . 52_555 144.18(2) ?
Eu2 Eu1 Ni3 . . 61_545 144.18(2) ?
Eu2 Eu1 Ni3 . . 63_554 144.18(2) ?
Eu2 Eu1 Cu3 . . 49_544 144.18(2) ?
Eu2 Eu1 Cu3 . . 52_555 144.18(2) ?
Eu2 Eu1 Cu3 . . 61_545 144.18(2) ?
Eu2 Eu1 Cu3 . . 63_554 144.18(2) ?
Eu2 Eu1 As1 . . 151_555 117.24(2) ?
Eu2 Eu1 As1 . . 152_545 117.24(2) ?
Eu2 Eu1 As1 . . 106_555 117.24(2) ?
Eu2 Eu1 As1 . . 108_554 117.24(2) ?
Eu2 Eu1 As2 . . . 49.09(2) ?
Eu2 Eu1 As2 . . 4_555 49.09(2) ?
Eu2 Eu1 As2 . . 13_555 49.09(2) ?
Eu2 Eu1 As2 . . 15_555 49.09(2) ?
Cu1 Eu1 Cu1 5_555 . 6_555 173.72(6) ?
Cu1 Eu1 Cu1 5_555 . 21_555 89.828(13) ?
Cu1 Eu1 Cu1 5_555 . 22_555 89.828(13) ?
Cu1 Eu1 Ni1 5_555 . 5_555 0.0(5) ?
Cu1 Eu1 Ni1 5_555 . 6_555 173.72(6) ?
Cu1 Eu1 Ni1 5_555 . 21_555 89.828(13) ?
Cu1 Eu1 Ni1 5_555 . 22_555 89.828(13) ?
Cu1 Eu1 Cu2 5_555 . 5_555 49.113(15) ?
Cu1 Eu1 Cu2 5_555 . 6_555 133.505(18) ?
Cu1 Eu1 Cu2 5_555 . 9_555 49.113(15) ?
Cu1 Eu1 Cu2 5_555 . 11_555 133.505(18) ?
Cu1 Eu1 Ni2 5_555 . 5_555 49.113(15) ?
Cu1 Eu1 Ni2 5_555 . 6_555 133.505(18) ?
Cu1 Eu1 Ni2 5_555 . 9_555 49.113(15) ?
Cu1 Eu1 Ni2 5_555 . 11_555 133.505(18) ?
Cu1 Eu1 Ni3 5_555 . 49_544 122.68(5) ?
Cu1 Eu1 Ni3 5_555 . 52_555 51.04(3) ?
Cu1 Eu1 Ni3 5_555 . 61_545 87.46(3) ?
Cu1 Eu1 Ni3 5_555 . 63_554 87.46(3) ?
Cu1 Eu1 Cu3 5_555 . 49_544 122.68(5) ?
Cu1 Eu1 Cu3 5_555 . 52_555 51.04(3) ?
Cu1 Eu1 Cu3 5_555 . 61_545 87.46(3) ?
Cu1 Eu1 Cu3 5_555 . 63_554 87.46(3) ?
Cu1 Eu1 As1 5_555 . 151_555 49.246(17) ?
Cu1 Eu1 As1 5_555 . 152_545 127.06(3) ?
Cu1 Eu1 As1 5_555 . 106_555 49.246(17) ?
Cu1 Eu1 As1 5_555 . 108_554 127.06(3) ?
Cu1 Eu1 As2 5_555 . . 44.05(3) ?
Cu1 Eu1 As2 5_555 . 4_555 142.23(5) ?
Cu1 Eu1 As2 5_555 . 13_555 92.05(3) ?
Cu1 Eu1 As2 5_555 . 15_555 92.05(3) ?
Cu1 Eu1 Cu1 6_555 . 21_555 89.828(13) ?
Cu1 Eu1 Cu1 6_555 . 22_555 89.828(13) ?
Cu1 Eu1 Ni1 6_555 . 5_555 173.72(6) ?
Cu1 Eu1 Ni1 6_555 . 6_555 0.0(5) ?
Cu1 Eu1 Ni1 6_555 . 21_555 89.828(13) ?
Cu1 Eu1 Ni1 6_555 . 22_555 89.828(13) ?
Cu1 Eu1 Cu2 6_555 . 5_555 133.505(18) ?
Cu1 Eu1 Cu2 6_555 . 6_555 49.113(15) ?
Cu1 Eu1 Cu2 6_555 . 9_555 133.505(18) ?
Cu1 Eu1 Cu2 6_555 . 11_555 49.113(15) ?
Cu1 Eu1 Ni2 6_555 . 5_555 133.505(18) ?
Cu1 Eu1 Ni2 6_555 . 6_555 49.113(15) ?
Cu1 Eu1 Ni2 6_555 . 9_555 133.505(18) ?
Cu1 Eu1 Ni2 6_555 . 11_555 49.113(15) ?
Cu1 Eu1 Ni3 6_555 . 49_544 51.04(3) ?
Cu1 Eu1 Ni3 6_555 . 52_555 122.68(5) ?
Cu1 Eu1 Ni3 6_555 . 61_545 87.46(3) ?
Cu1 Eu1 Ni3 6_555 . 63_554 87.46(3) ?
Cu1 Eu1 Cu3 6_555 . 49_544 51.04(3) ?
Cu1 Eu1 Cu3 6_555 . 52_555 122.68(5) ?
Cu1 Eu1 Cu3 6_555 . 61_545 87.46(3) ?
Cu1 Eu1 Cu3 6_555 . 63_554 87.46(3) ?
Cu1 Eu1 As1 6_555 . 151_555 127.06(3) ?
Cu1 Eu1 As1 6_555 . 152_545 49.246(17) ?
Cu1 Eu1 As1 6_555 . 106_555 127.06(3) ?
Cu1 Eu1 As1 6_555 . 108_554 49.246(17) ?
Cu1 Eu1 As2 6_555 . . 142.23(5) ?
Cu1 Eu1 As2 6_555 . 4_555 44.05(3) ?
Cu1 Eu1 As2 6_555 . 13_555 92.05(3) ?
Cu1 Eu1 As2 6_555 . 15_555 92.05(3) ?
Cu1 Eu1 Cu1 21_555 . 22_555 173.72(6) ?
Cu1 Eu1 Ni1 21_555 . 5_555 89.828(13) ?
Cu1 Eu1 Ni1 21_555 . 6_555 89.828(13) ?
Cu1 Eu1 Ni1 21_555 . 21_555 0.0(5) ?
Cu1 Eu1 Ni1 21_555 . 22_555 173.72(6) ?
Cu1 Eu1 Cu2 21_555 . 5_555 133.505(18) ?
Cu1 Eu1 Cu2 21_555 . 6_555 49.113(15) ?
Cu1 Eu1 Cu2 21_555 . 9_555 49.113(15) ?
Cu1 Eu1 Cu2 21_555 . 11_555 133.505(18) ?
Cu1 Eu1 Ni2 21_555 . 5_555 133.505(18) ?
Cu1 Eu1 Ni2 21_555 . 6_555 49.113(15) ?
Cu1 Eu1 Ni2 21_555 . 9_555 49.113(15) ?
Cu1 Eu1 Ni2 21_555 . 11_555 133.505(18) ?
Cu1 Eu1 Ni3 21_555 . 49_544 87.46(3) ?
Cu1 Eu1 Ni3 21_555 . 52_555 87.46(3) ?
Cu1 Eu1 Ni3 21_555 . 61_545 122.68(5) ?
Cu1 Eu1 Ni3 21_555 . 63_554 51.04(3) ?
Cu1 Eu1 Cu3 21_555 . 49_544 87.46(3) ?
Cu1 Eu1 Cu3 21_555 . 52_555 87.46(3) ?
Cu1 Eu1 Cu3 21_555 . 61_545 122.68(5) ?
Cu1 Eu1 Cu3 21_555 . 63_554 51.04(3) ?
Cu1 Eu1 As1 21_555 . 151_555 127.06(3) ?
Cu1 Eu1 As1 21_555 . 152_545 49.246(17) ?
Cu1 Eu1 As1 21_555 . 106_555 49.246(17) ?
Cu1 Eu1 As1 21_555 . 108_554 127.06(3) ?
Cu1 Eu1 As2 21_555 . . 92.05(3) ?
Cu1 Eu1 As2 21_555 . 4_555 92.05(3) ?
Cu1 Eu1 As2 21_555 . 13_555 44.05(3) ?
Cu1 Eu1 As2 21_555 . 15_555 142.23(5) ?
Cu1 Eu1 Ni1 22_555 . 5_555 89.828(13) ?
Cu1 Eu1 Ni1 22_555 . 6_555 89.828(13) ?
Cu1 Eu1 Ni1 22_555 . 21_555 173.72(6) ?
Cu1 Eu1 Ni1 22_555 . 22_555 0.0(5) ?
Cu1 Eu1 Cu2 22_555 . 5_555 49.113(15) ?
Cu1 Eu1 Cu2 22_555 . 6_555 133.505(18) ?
Cu1 Eu1 Cu2 22_555 . 9_555 133.505(18) ?
Cu1 Eu1 Cu2 22_555 . 11_555 49.113(15) ?
Cu1 Eu1 Ni2 22_555 . 5_555 49.113(15) ?
Cu1 Eu1 Ni2 22_555 . 6_555 133.505(18) ?
Cu1 Eu1 Ni2 22_555 . 9_555 133.505(18) ?
Cu1 Eu1 Ni2 22_555 . 11_555 49.113(15) ?
Cu1 Eu1 Ni3 22_555 . 49_544 87.46(3) ?
Cu1 Eu1 Ni3 22_555 . 52_555 87.46(3) ?
Cu1 Eu1 Ni3 22_555 . 61_545 51.04(3) ?
Cu1 Eu1 Ni3 22_555 . 63_554 122.68(5) ?
Cu1 Eu1 Cu3 22_555 . 49_544 87.46(3) ?
Cu1 Eu1 Cu3 22_555 . 52_555 87.46(3) ?
Cu1 Eu1 Cu3 22_555 . 61_545 51.04(3) ?
Cu1 Eu1 Cu3 22_555 . 63_554 122.68(5) ?
Cu1 Eu1 As1 22_555 . 151_555 49.246(17) ?
Cu1 Eu1 As1 22_555 . 152_545 127.06(3) ?
Cu1 Eu1 As1 22_555 . 106_555 127.06(3) ?
Cu1 Eu1 As1 22_555 . 108_554 49.246(17) ?
Cu1 Eu1 As2 22_555 . . 92.05(3) ?
Cu1 Eu1 As2 22_555 . 4_555 92.05(3) ?
Cu1 Eu1 As2 22_555 . 13_555 142.23(5) ?
Cu1 Eu1 As2 22_555 . 15_555 44.05(3) ?
Ni1 Eu1 Ni1 5_555 . 6_555 173.72(6) ?
Ni1 Eu1 Ni1 5_555 . 21_555 89.828(13) ?
Ni1 Eu1 Ni1 5_555 . 22_555 89.828(13) ?
Ni1 Eu1 Cu2 5_555 . 5_555 49.113(15) ?
Ni1 Eu1 Cu2 5_555 . 6_555 133.505(18) ?
Ni1 Eu1 Cu2 5_555 . 9_555 49.113(15) ?
Ni1 Eu1 Cu2 5_555 . 11_555 133.505(18) ?
Ni1 Eu1 Ni2 5_555 . 5_555 49.113(15) ?
Ni1 Eu1 Ni2 5_555 . 6_555 133.505(18) ?
Ni1 Eu1 Ni2 5_555 . 9_555 49.113(15) ?
Ni1 Eu1 Ni2 5_555 . 11_555 133.505(18) ?
Ni1 Eu1 Ni3 5_555 . 49_544 122.68(5) ?
Ni1 Eu1 Ni3 5_555 . 52_555 51.04(3) ?
Ni1 Eu1 Ni3 5_555 . 61_545 87.46(3) ?
Ni1 Eu1 Ni3 5_555 . 63_554 87.46(3) ?
Ni1 Eu1 Cu3 5_555 . 49_544 122.68(5) ?
Ni1 Eu1 Cu3 5_555 . 52_555 51.04(3) ?
Ni1 Eu1 Cu3 5_555 . 61_545 87.46(3) ?
Ni1 Eu1 Cu3 5_555 . 63_554 87.46(3) ?
Ni1 Eu1 As1 5_555 . 151_555 49.246(17) ?
Ni1 Eu1 As1 5_555 . 152_545 127.06(3) ?
Ni1 Eu1 As1 5_555 . 106_555 49.246(17) ?
Ni1 Eu1 As1 5_555 . 108_554 127.06(3) ?
Ni1 Eu1 As2 5_555 . . 44.05(3) ?
Ni1 Eu1 As2 5_555 . 4_555 142.23(5) ?
Ni1 Eu1 As2 5_555 . 13_555 92.05(3) ?
Ni1 Eu1 As2 5_555 . 15_555 92.05(3) ?
Ni1 Eu1 Ni1 6_555 . 21_555 89.828(13) ?
Ni1 Eu1 Ni1 6_555 . 22_555 89.828(13) ?
Ni1 Eu1 Cu2 6_555 . 5_555 133.505(18) ?
Ni1 Eu1 Cu2 6_555 . 6_555 49.113(15) ?
Ni1 Eu1 Cu2 6_555 . 9_555 133.505(18) ?
Ni1 Eu1 Cu2 6_555 . 11_555 49.113(15) ?
Ni1 Eu1 Ni2 6_555 . 5_555 133.505(18) ?
Ni1 Eu1 Ni2 6_555 . 6_555 49.113(15) ?
Ni1 Eu1 Ni2 6_555 . 9_555 133.505(18) ?
Ni1 Eu1 Ni2 6_555 . 11_555 49.113(15) ?
Ni1 Eu1 Ni3 6_555 . 49_544 51.04(3) ?
Ni1 Eu1 Ni3 6_555 . 52_555 122.68(5) ?
Ni1 Eu1 Ni3 6_555 . 61_545 87.46(3) ?
Ni1 Eu1 Ni3 6_555 . 63_554 87.46(3) ?
Ni1 Eu1 Cu3 6_555 . 49_544 51.04(3) ?
Ni1 Eu1 Cu3 6_555 . 52_555 122.68(5) ?
Ni1 Eu1 Cu3 6_555 . 61_545 87.46(3) ?
Ni1 Eu1 Cu3 6_555 . 63_554 87.46(3) ?
Ni1 Eu1 As1 6_555 . 151_555 127.06(3) ?
Ni1 Eu1 As1 6_555 . 152_545 49.246(17) ?
Ni1 Eu1 As1 6_555 . 106_555 127.06(3) ?
Ni1 Eu1 As1 6_555 . 108_554 49.246(17) ?
Ni1 Eu1 As2 6_555 . . 142.23(5) ?
Ni1 Eu1 As2 6_555 . 4_555 44.05(3) ?
Ni1 Eu1 As2 6_555 . 13_555 92.05(3) ?
Ni1 Eu1 As2 6_555 . 15_555 92.05(3) ?
Ni1 Eu1 Ni1 21_555 . 22_555 173.72(6) ?
Ni1 Eu1 Cu2 21_555 . 5_555 133.505(18) ?
Ni1 Eu1 Cu2 21_555 . 6_555 49.113(15) ?
Ni1 Eu1 Cu2 21_555 . 9_555 49.113(15) ?
Ni1 Eu1 Cu2 21_555 . 11_555 133.505(18) ?
Ni1 Eu1 Ni2 21_555 . 5_555 133.505(18) ?
Ni1 Eu1 Ni2 21_555 . 6_555 49.113(15) ?
Ni1 Eu1 Ni2 21_555 . 9_555 49.113(15) ?
Ni1 Eu1 Ni2 21_555 . 11_555 133.505(18) ?
Ni1 Eu1 Ni3 21_555 . 49_544 87.46(3) ?
Ni1 Eu1 Ni3 21_555 . 52_555 87.46(3) ?
Ni1 Eu1 Ni3 21_555 . 61_545 122.68(5) ?
Ni1 Eu1 Ni3 21_555 . 63_554 51.04(3) ?
Ni1 Eu1 Cu3 21_555 . 49_544 87.46(3) ?
Ni1 Eu1 Cu3 21_555 . 52_555 87.46(3) ?
Ni1 Eu1 Cu3 21_555 . 61_545 122.68(5) ?
Ni1 Eu1 Cu3 21_555 . 63_554 51.04(3) ?
Ni1 Eu1 As1 21_555 . 151_555 127.06(3) ?
Ni1 Eu1 As1 21_555 . 152_545 49.246(17) ?
Ni1 Eu1 As1 21_555 . 106_555 49.246(17) ?
Ni1 Eu1 As1 21_555 . 108_554 127.06(3) ?
Ni1 Eu1 As2 21_555 . . 92.05(3) ?
Ni1 Eu1 As2 21_555 . 4_555 92.05(3) ?
Ni1 Eu1 As2 21_555 . 13_555 44.05(3) ?
Ni1 Eu1 As2 21_555 . 15_555 142.23(5) ?
Ni1 Eu1 Cu2 22_555 . 5_555 49.113(15) ?
Ni1 Eu1 Cu2 22_555 . 6_555 133.505(18) ?
Ni1 Eu1 Cu2 22_555 . 9_555 133.505(18) ?
Ni1 Eu1 Cu2 22_555 . 11_555 49.113(15) ?
Ni1 Eu1 Ni2 22_555 . 5_555 49.113(15) ?
Ni1 Eu1 Ni2 22_555 . 6_555 133.505(18) ?
Ni1 Eu1 Ni2 22_555 . 9_555 133.505(18) ?
Ni1 Eu1 Ni2 22_555 . 11_555 49.113(15) ?
Ni1 Eu1 Ni3 22_555 . 49_544 87.46(3) ?
Ni1 Eu1 Ni3 22_555 . 52_555 87.46(3) ?
Ni1 Eu1 Ni3 22_555 . 61_545 51.04(3) ?
Ni1 Eu1 Ni3 22_555 . 63_554 122.68(5) ?
Ni1 Eu1 Cu3 22_555 . 49_544 87.46(3) ?
Ni1 Eu1 Cu3 22_555 . 52_555 87.46(3) ?
Ni1 Eu1 Cu3 22_555 . 61_545 51.04(3) ?
Ni1 Eu1 Cu3 22_555 . 63_554 122.68(5) ?
Ni1 Eu1 As1 22_555 . 151_555 49.246(17) ?
Ni1 Eu1 As1 22_555 . 152_545 127.06(3) ?
Ni1 Eu1 As1 22_555 . 106_555 127.06(3) ?
Ni1 Eu1 As1 22_555 . 108_554 49.246(17) ?
Ni1 Eu1 As2 22_555 . . 92.05(3) ?
Ni1 Eu1 As2 22_555 . 4_555 92.05(3) ?
Ni1 Eu1 As2 22_555 . 13_555 142.23(5) ?
Ni1 Eu1 As2 22_555 . 15_555 44.05(3) ?
Cu2 Eu1 Cu2 5_555 . 6_555 144.00(5) ?
Cu2 Eu1 Cu2 5_555 . 9_555 84.521(14) ?
Cu2 Eu1 Cu2 5_555 . 11_555 84.521(14) ?
Cu2 Eu1 Ni2 5_555 . 5_555 0.0(5) ?
Cu2 Eu1 Ni2 5_555 . 6_555 144.00(5) ?
Cu2 Eu1 Ni2 5_555 . 9_555 84.521(14) ?
Cu2 Eu1 Ni2 5_555 . 11_555 84.521(14) ?
Cu2 Eu1 Ni3 5_555 . 49_544 130.10(3) ?
Cu2 Eu1 Ni3 5_555 . 52_555 81.78(3) ?
Cu2 Eu1 Ni3 5_555 . 61_545 81.78(3) ?
Cu2 Eu1 Ni3 5_555 . 63_554 130.10(3) ?
Cu2 Eu1 Cu3 5_555 . 49_544 130.10(3) ?
Cu2 Eu1 Cu3 5_555 . 52_555 81.78(3) ?
Cu2 Eu1 Cu3 5_555 . 61_545 81.78(3) ?
Cu2 Eu1 Cu3 5_555 . 63_554 130.10(3) ?
Cu2 Eu1 As1 5_555 . 151_555 45.24(2) ?
Cu2 Eu1 As1 5_555 . 152_545 170.76(5) ?
Cu2 Eu1 As1 5_555 . 106_555 98.130(10) ?
Cu2 Eu1 As1 5_555 . 108_554 98.130(10) ?
Cu2 Eu1 As2 5_555 . . 44.72(2) ?
Cu2 Eu1 As2 5_555 . 4_555 107.81(3) ?
Cu2 Eu1 As2 5_555 . 13_555 107.81(3) ?
Cu2 Eu1 As2 5_555 . 15_555 44.72(2) ?
Cu2 Eu1 Cu2 6_555 . 9_555 84.521(14) ?
Cu2 Eu1 Cu2 6_555 . 11_555 84.521(14) ?
Cu2 Eu1 Ni2 6_555 . 5_555 144.00(5) ?
Cu2 Eu1 Ni2 6_555 . 6_555 0.0(5) ?
Cu2 Eu1 Ni2 6_555 . 9_555 84.521(14) ?
Cu2 Eu1 Ni2 6_555 . 11_555 84.521(14) ?
Cu2 Eu1 Ni3 6_555 . 49_544 81.78(3) ?
Cu2 Eu1 Ni3 6_555 . 52_555 130.10(3) ?
Cu2 Eu1 Ni3 6_555 . 61_545 130.10(3) ?
Cu2 Eu1 Ni3 6_555 . 63_554 81.78(3) ?
Cu2 Eu1 Cu3 6_555 . 49_544 81.78(3) ?
Cu2 Eu1 Cu3 6_555 . 52_555 130.10(3) ?
Cu2 Eu1 Cu3 6_555 . 61_545 130.10(3) ?
Cu2 Eu1 Cu3 6_555 . 63_554 81.78(3) ?
Cu2 Eu1 As1 6_555 . 151_555 170.76(5) ?
Cu2 Eu1 As1 6_555 . 152_545 45.24(2) ?
Cu2 Eu1 As1 6_555 . 106_555 98.130(10) ?
Cu2 Eu1 As1 6_555 . 108_554 98.130(10) ?
Cu2 Eu1 As2 6_555 . . 107.81(3) ?
Cu2 Eu1 As2 6_555 . 4_555 44.72(2) ?
Cu2 Eu1 As2 6_555 . 13_555 44.72(2) ?
Cu2 Eu1 As2 6_555 . 15_555 107.81(3) ?
Cu2 Eu1 Cu2 9_555 . 11_555 144.00(5) ?
Cu2 Eu1 Ni2 9_555 . 5_555 84.521(14) ?
Cu2 Eu1 Ni2 9_555 . 6_555 84.521(14) ?
Cu2 Eu1 Ni2 9_555 . 9_555 0.0(5) ?
Cu2 Eu1 Ni2 9_555 . 11_555 144.00(5) ?
Cu2 Eu1 Ni3 9_555 . 49_544 130.10(3) ?
Cu2 Eu1 Ni3 9_555 . 52_555 81.78(3) ?
Cu2 Eu1 Ni3 9_555 . 61_545 130.10(3) ?
Cu2 Eu1 Ni3 9_555 . 63_554 81.78(3) ?
Cu2 Eu1 Cu3 9_555 . 49_544 130.10(3) ?
Cu2 Eu1 Cu3 9_555 . 52_555 81.78(3) ?
Cu2 Eu1 Cu3 9_555 . 61_545 130.10(3) ?
Cu2 Eu1 Cu3 9_555 . 63_554 81.78(3) ?
Cu2 Eu1 As1 9_555 . 151_555 98.130(10) ?
Cu2 Eu1 As1 9_555 . 152_545 98.130(10) ?
Cu2 Eu1 As1 9_555 . 106_555 45.24(2) ?
Cu2 Eu1 As1 9_555 . 108_554 170.76(5) ?
Cu2 Eu1 As2 9_555 . . 44.72(2) ?
Cu2 Eu1 As2 9_555 . 4_555 107.81(3) ?
Cu2 Eu1 As2 9_555 . 13_555 44.72(2) ?
Cu2 Eu1 As2 9_555 . 15_555 107.81(3) ?
Cu2 Eu1 Ni2 11_555 . 5_555 84.521(14) ?
Cu2 Eu1 Ni2 11_555 . 6_555 84.521(14) ?
Cu2 Eu1 Ni2 11_555 . 9_555 144.00(5) ?
Cu2 Eu1 Ni2 11_555 . 11_555 0.0(5) ?
Cu2 Eu1 Ni3 11_555 . 49_544 81.78(3) ?
Cu2 Eu1 Ni3 11_555 . 52_555 130.10(3) ?
Cu2 Eu1 Ni3 11_555 . 61_545 81.78(3) ?
Cu2 Eu1 Ni3 11_555 . 63_554 130.10(3) ?
Cu2 Eu1 Cu3 11_555 . 49_544 81.78(3) ?
Cu2 Eu1 Cu3 11_555 . 52_555 130.10(3) ?
Cu2 Eu1 Cu3 11_555 . 61_545 81.78(3) ?
Cu2 Eu1 Cu3 11_555 . 63_554 130.10(3) ?
Cu2 Eu1 As1 11_555 . 151_555 98.130(10) ?
Cu2 Eu1 As1 11_555 . 152_545 98.130(10) ?
Cu2 Eu1 As1 11_555 . 106_555 170.76(5) ?
Cu2 Eu1 As1 11_555 . 108_554 45.24(2) ?
Cu2 Eu1 As2 11_555 . . 107.81(3) ?
Cu2 Eu1 As2 11_555 . 4_555 44.72(2) ?
Cu2 Eu1 As2 11_555 . 13_555 107.81(3) ?
Cu2 Eu1 As2 11_555 . 15_555 44.72(2) ?
Ni2 Eu1 Ni2 5_555 . 6_555 144.00(5) ?
Ni2 Eu1 Ni2 5_555 . 9_555 84.521(14) ?
Ni2 Eu1 Ni2 5_555 . 11_555 84.521(14) ?
Ni2 Eu1 Ni3 5_555 . 49_544 130.10(3) ?
Ni2 Eu1 Ni3 5_555 . 52_555 81.78(3) ?
Ni2 Eu1 Ni3 5_555 . 61_545 81.78(3) ?
Ni2 Eu1 Ni3 5_555 . 63_554 130.10(3) ?
Ni2 Eu1 Cu3 5_555 . 49_544 130.10(3) ?
Ni2 Eu1 Cu3 5_555 . 52_555 81.78(3) ?
Ni2 Eu1 Cu3 5_555 . 61_545 81.78(3) ?
Ni2 Eu1 Cu3 5_555 . 63_554 130.10(3) ?
Ni2 Eu1 As1 5_555 . 151_555 45.24(2) ?
Ni2 Eu1 As1 5_555 . 152_545 170.76(5) ?
Ni2 Eu1 As1 5_555 . 106_555 98.130(10) ?
Ni2 Eu1 As1 5_555 . 108_554 98.130(10) ?
Ni2 Eu1 As2 5_555 . . 44.72(2) ?
Ni2 Eu1 As2 5_555 . 4_555 107.81(3) ?
Ni2 Eu1 As2 5_555 . 13_555 107.81(3) ?
Ni2 Eu1 As2 5_555 . 15_555 44.72(2) ?
Ni2 Eu1 Ni2 6_555 . 9_555 84.521(14) ?
Ni2 Eu1 Ni2 6_555 . 11_555 84.521(14) ?
Ni2 Eu1 Ni3 6_555 . 49_544 81.78(3) ?
Ni2 Eu1 Ni3 6_555 . 52_555 130.10(3) ?
Ni2 Eu1 Ni3 6_555 . 61_545 130.10(3) ?
Ni2 Eu1 Ni3 6_555 . 63_554 81.78(3) ?
Ni2 Eu1 Cu3 6_555 . 49_544 81.78(3) ?
Ni2 Eu1 Cu3 6_555 . 52_555 130.10(3) ?
Ni2 Eu1 Cu3 6_555 . 61_545 130.10(3) ?
Ni2 Eu1 Cu3 6_555 . 63_554 81.78(3) ?
Ni2 Eu1 As1 6_555 . 151_555 170.76(5) ?
Ni2 Eu1 As1 6_555 . 152_545 45.24(2) ?
Ni2 Eu1 As1 6_555 . 106_555 98.130(10) ?
Ni2 Eu1 As1 6_555 . 108_554 98.130(10) ?
Ni2 Eu1 As2 6_555 . . 107.81(3) ?
Ni2 Eu1 As2 6_555 . 4_555 44.72(2) ?
Ni2 Eu1 As2 6_555 . 13_555 44.72(2) ?
Ni2 Eu1 As2 6_555 . 15_555 107.81(3) ?
Ni2 Eu1 Ni2 9_555 . 11_555 144.00(5) ?
Ni2 Eu1 Ni3 9_555 . 49_544 130.10(3) ?
Ni2 Eu1 Ni3 9_555 . 52_555 81.78(3) ?
Ni2 Eu1 Ni3 9_555 . 61_545 130.10(3) ?
Ni2 Eu1 Ni3 9_555 . 63_554 81.78(3) ?
Ni2 Eu1 Cu3 9_555 . 49_544 130.10(3) ?
Ni2 Eu1 Cu3 9_555 . 52_555 81.78(3) ?
Ni2 Eu1 Cu3 9_555 . 61_545 130.10(3) ?
Ni2 Eu1 Cu3 9_555 . 63_554 81.78(3) ?
Ni2 Eu1 As1 9_555 . 151_555 98.130(10) ?
Ni2 Eu1 As1 9_555 . 152_545 98.130(10) ?
Ni2 Eu1 As1 9_555 . 106_555 45.24(2) ?
Ni2 Eu1 As1 9_555 . 108_554 170.76(5) ?
Ni2 Eu1 As2 9_555 . . 44.72(2) ?
Ni2 Eu1 As2 9_555 . 4_555 107.81(3) ?
Ni2 Eu1 As2 9_555 . 13_555 44.72(2) ?
Ni2 Eu1 As2 9_555 . 15_555 107.81(3) ?
Ni2 Eu1 Ni3 11_555 . 49_544 81.78(3) ?
Ni2 Eu1 Ni3 11_555 . 52_555 130.10(3) ?
Ni2 Eu1 Ni3 11_555 . 61_545 81.78(3) ?
Ni2 Eu1 Ni3 11_555 . 63_554 130.10(3) ?
Ni2 Eu1 Cu3 11_555 . 49_544 81.78(3) ?
Ni2 Eu1 Cu3 11_555 . 52_555 130.10(3) ?
Ni2 Eu1 Cu3 11_555 . 61_545 81.78(3) ?
Ni2 Eu1 Cu3 11_555 . 63_554 130.10(3) ?
Ni2 Eu1 As1 11_555 . 151_555 98.130(10) ?
Ni2 Eu1 As1 11_555 . 152_545 98.130(10) ?
Ni2 Eu1 As1 11_555 . 106_555 170.76(5) ?
Ni2 Eu1 As1 11_555 . 108_554 45.24(2) ?
Ni2 Eu1 As2 11_555 . . 107.81(3) ?
Ni2 Eu1 As2 11_555 . 4_555 44.72(2) ?
Ni2 Eu1 As2 11_555 . 13_555 107.81(3) ?
Ni2 Eu1 As2 11_555 . 15_555 44.72(2) ?
Ni3 Eu1 Ni3 49_544 . 52_555 71.63(3) ?
Ni3 Eu1 Ni3 49_544 . 61_545 48.89(3) ?
Ni3 Eu1 Ni3 49_544 . 63_554 48.89(3) ?
Ni3 Eu1 Cu3 49_544 . 49_544 0.0(5) ?
Ni3 Eu1 Cu3 49_544 . 52_555 71.63(3) ?
Ni3 Eu1 Cu3 49_544 . 61_545 48.89(3) ?
Ni3 Eu1 Cu3 49_544 . 63_554 48.89(3) ?
Ni3 Eu1 As1 49_544 . 151_555 89.82(3) ?
Ni3 Eu1 As1 49_544 . 152_545 42.35(2) ?
Ni3 Eu1 As1 49_544 . 106_555 89.82(3) ?
Ni3 Eu1 As1 49_544 . 108_554 42.35(2) ?
Ni3 Eu1 As2 49_544 . . 166.73(4) ?
Ni3 Eu1 As2 49_544 . 4_555 95.09(2) ?
Ni3 Eu1 As2 49_544 . 13_555 122.08(2) ?
Ni3 Eu1 As2 49_544 . 15_555 122.08(2) ?
Ni3 Eu1 Ni3 52_555 . 61_545 48.89(3) ?
Ni3 Eu1 Ni3 52_555 . 63_554 48.89(3) ?
Ni3 Eu1 Cu3 52_555 . 49_544 71.63(3) ?
Ni3 Eu1 Cu3 52_555 . 52_555 0.0(5) ?
Ni3 Eu1 Cu3 52_555 . 61_545 48.89(3) ?
Ni3 Eu1 Cu3 52_555 . 63_554 48.89(3) ?
Ni3 Eu1 As1 52_555 . 151_555 42.35(2) ?
Ni3 Eu1 As1 52_555 . 152_545 89.82(3) ?
Ni3 Eu1 As1 52_555 . 106_555 42.35(2) ?
Ni3 Eu1 As1 52_555 . 108_554 89.82(3) ?
Ni3 Eu1 As2 52_555 . . 95.09(2) ?
Ni3 Eu1 As2 52_555 . 4_555 166.73(4) ?
Ni3 Eu1 As2 52_555 . 13_555 122.08(2) ?
Ni3 Eu1 As2 52_555 . 15_555 122.08(2) ?
Ni3 Eu1 Ni3 61_545 . 63_554 71.63(3) ?
Ni3 Eu1 Cu3 61_545 . 49_544 48.89(3) ?
Ni3 Eu1 Cu3 61_545 . 52_555 48.89(3) ?
Ni3 Eu1 Cu3 61_545 . 61_545 0.0(5) ?
Ni3 Eu1 Cu3 61_545 . 63_554 71.63(3) ?
Ni3 Eu1 As1 61_545 . 151_555 42.35(2) ?
Ni3 Eu1 As1 61_545 . 152_545 89.82(3) ?
Ni3 Eu1 As1 61_545 . 106_555 89.82(3) ?
Ni3 Eu1 As1 61_545 . 108_554 42.35(2) ?
Ni3 Eu1 As2 61_545 . . 122.08(2) ?
Ni3 Eu1 As2 61_545 . 4_555 122.08(2) ?
Ni3 Eu1 As2 61_545 . 13_555 166.73(4) ?
Ni3 Eu1 As2 61_545 . 15_555 95.09(2) ?
Ni3 Eu1 Cu3 63_554 . 49_544 48.89(3) ?
Ni3 Eu1 Cu3 63_554 . 52_555 48.89(3) ?
Ni3 Eu1 Cu3 63_554 . 61_545 71.63(3) ?
Ni3 Eu1 Cu3 63_554 . 63_554 0.0(5) ?
Ni3 Eu1 As1 63_554 . 151_555 89.82(3) ?
Ni3 Eu1 As1 63_554 . 152_545 42.35(2) ?
Ni3 Eu1 As1 63_554 . 106_555 42.35(2) ?
Ni3 Eu1 As1 63_554 . 108_554 89.82(3) ?
Ni3 Eu1 As2 63_554 . . 122.08(2) ?
Ni3 Eu1 As2 63_554 . 4_555 122.08(2) ?
Ni3 Eu1 As2 63_554 . 13_555 95.09(2) ?
Ni3 Eu1 As2 63_554 . 15_555 166.73(4) ?
Cu3 Eu1 Cu3 49_544 . 52_555 71.63(3) ?
Cu3 Eu1 Cu3 49_544 . 61_545 48.89(3) ?
Cu3 Eu1 Cu3 49_544 . 63_554 48.89(3) ?
Cu3 Eu1 As1 49_544 . 151_555 89.82(3) ?
Cu3 Eu1 As1 49_544 . 152_545 42.35(2) ?
Cu3 Eu1 As1 49_544 . 106_555 89.82(3) ?
Cu3 Eu1 As1 49_544 . 108_554 42.35(2) ?
Cu3 Eu1 As2 49_544 . . 166.73(4) ?
Cu3 Eu1 As2 49_544 . 4_555 95.09(2) ?
Cu3 Eu1 As2 49_544 . 13_555 122.08(2) ?
Cu3 Eu1 As2 49_544 . 15_555 122.08(2) ?
Cu3 Eu1 Cu3 52_555 . 61_545 48.89(3) ?
Cu3 Eu1 Cu3 52_555 . 63_554 48.89(3) ?
Cu3 Eu1 As1 52_555 . 151_555 42.35(2) ?
Cu3 Eu1 As1 52_555 . 152_545 89.82(3) ?
Cu3 Eu1 As1 52_555 . 106_555 42.35(2) ?
Cu3 Eu1 As1 52_555 . 108_554 89.82(3) ?
Cu3 Eu1 As2 52_555 . . 95.09(2) ?
Cu3 Eu1 As2 52_555 . 4_555 166.73(4) ?
Cu3 Eu1 As2 52_555 . 13_555 122.08(2) ?
Cu3 Eu1 As2 52_555 . 15_555 122.08(2) ?
Cu3 Eu1 Cu3 61_545 . 63_554 71.63(3) ?
Cu3 Eu1 As1 61_545 . 151_555 42.35(2) ?
Cu3 Eu1 As1 61_545 . 152_545 89.82(3) ?
Cu3 Eu1 As1 61_545 . 106_555 89.82(3) ?
Cu3 Eu1 As1 61_545 . 108_554 42.35(2) ?
Cu3 Eu1 As2 61_545 . . 122.08(2) ?
Cu3 Eu1 As2 61_545 . 4_555 122.08(2) ?
Cu3 Eu1 As2 61_545 . 13_555 166.73(4) ?
Cu3 Eu1 As2 61_545 . 15_555 95.09(2) ?
Cu3 Eu1 As1 63_554 . 151_555 89.82(3) ?
Cu3 Eu1 As1 63_554 . 152_545 42.35(2) ?
Cu3 Eu1 As1 63_554 . 106_555 42.35(2) ?
Cu3 Eu1 As1 63_554 . 108_554 89.82(3) ?
Cu3 Eu1 As2 63_554 . . 122.08(2) ?
Cu3 Eu1 As2 63_554 . 4_555 122.08(2) ?
Cu3 Eu1 As2 63_554 . 13_555 95.09(2) ?
Cu3 Eu1 As2 63_554 . 15_555 166.73(4) ?
As1 Eu1 As1 151_555 . 152_545 125.52(4) ?
As1 Eu1 As1 151_555 . 106_555 77.909(18) ?
As1 Eu1 As1 151_555 . 108_554 77.909(18) ?
As1 Eu1 As2 151_555 . . 79.898(19) ?
As1 Eu1 As2 151_555 . 4_555 140.79(2) ?
As1 Eu1 As2 151_555 . 13_555 140.79(2) ?
As1 Eu1 As2 151_555 . 15_555 79.898(19) ?
As1 Eu1 As1 152_545 . 106_555 77.909(18) ?
As1 Eu1 As1 152_545 . 108_554 77.909(18) ?
As1 Eu1 As2 152_545 . . 140.79(2) ?
As1 Eu1 As2 152_545 . 4_555 79.898(19) ?
As1 Eu1 As2 152_545 . 13_555 79.898(19) ?
As1 Eu1 As2 152_545 . 15_555 140.79(2) ?
As1 Eu1 As1 106_555 . 108_554 125.52(4) ?
As1 Eu1 As2 106_555 . . 79.898(19) ?
As1 Eu1 As2 106_555 . 4_555 140.79(2) ?
As1 Eu1 As2 106_555 . 13_555 79.898(19) ?
As1 Eu1 As2 106_555 . 15_555 140.79(2) ?
As1 Eu1 As2 108_554 . . 140.79(2) ?
As1 Eu1 As2 108_554 . 4_555 79.898(19) ?
As1 Eu1 As2 108_554 . 13_555 140.79(2) ?
As1 Eu1 As2 108_554 . 15_555 79.898(19) ?
As2 Eu1 As2 . . 4_555 98.18(4) ?
As2 Eu1 As2 . . 13_555 64.60(3) ?
As2 Eu1 As2 . . 15_555 64.60(3) ?
As2 Eu1 As2 4_555 . 13_555 64.60(3) ?
As2 Eu1 As2 4_555 . 15_555 64.60(3) ?
As2 Eu1 As2 13_555 . 15_555 98.18(4) ?
Eu1 Eu2 Eu1 . . 2_555 180.0(5) ?
Eu1 Eu2 Eu1 . . 5_555 90 ?
Eu1 Eu2 Eu1 . . 6_555 90 ?
Eu1 Eu2 Eu1 . . 9_555 90 ?
Eu1 Eu2 Eu1 . . 10_555 90 ?
Eu1 Eu2 As2 . . . 54.736(15) ?
Eu1 Eu2 As2 . . 2_555 125.264(15) ?
Eu1 Eu2 As2 . . 3_555 125.264(15) ?
Eu1 Eu2 As2 . . 4_555 54.736(15) ?
Eu1 Eu2 As2 . . 13_555 54.736(15) ?
Eu1 Eu2 As2 . . 14_555 125.264(15) ?
Eu1 Eu2 As2 . . 15_555 54.736(15) ?
Eu1 Eu2 As2 . . 16_555 125.264(15) ?
Eu1 Eu2 Eu1 2_555 . 5_555 90 ?
Eu1 Eu2 Eu1 2_555 . 6_555 90 ?
Eu1 Eu2 Eu1 2_555 . 9_555 90 ?
Eu1 Eu2 Eu1 2_555 . 10_555 90 ?
Eu1 Eu2 As2 2_555 . . 125.264(15) ?
Eu1 Eu2 As2 2_555 . 2_555 54.736(15) ?
Eu1 Eu2 As2 2_555 . 3_555 54.736(15) ?
Eu1 Eu2 As2 2_555 . 4_555 125.264(15) ?
Eu1 Eu2 As2 2_555 . 13_555 125.264(15) ?
Eu1 Eu2 As2 2_555 . 14_555 54.736(15) ?
Eu1 Eu2 As2 2_555 . 15_555 125.264(15) ?
Eu1 Eu2 As2 2_555 . 16_555 54.736(15) ?
Eu1 Eu2 Eu1 5_555 . 6_555 180.0(5) ?
Eu1 Eu2 Eu1 5_555 . 9_555 90 ?
Eu1 Eu2 Eu1 5_555 . 10_555 90 ?
Eu1 Eu2 As2 5_555 . . 54.736(15) ?
Eu1 Eu2 As2 5_555 . 2_555 125.264(15) ?
Eu1 Eu2 As2 5_555 . 3_555 54.736(15) ?
Eu1 Eu2 As2 5_555 . 4_555 125.264(15) ?
Eu1 Eu2 As2 5_555 . 13_555 54.736(15) ?
Eu1 Eu2 As2 5_555 . 14_555 125.264(15) ?
Eu1 Eu2 As2 5_555 . 15_555 125.264(15) ?
Eu1 Eu2 As2 5_555 . 16_555 54.736(15) ?
Eu1 Eu2 Eu1 6_555 . 9_555 90 ?
Eu1 Eu2 Eu1 6_555 . 10_555 90 ?
Eu1 Eu2 As2 6_555 . . 125.264(15) ?
Eu1 Eu2 As2 6_555 . 2_555 54.736(15) ?
Eu1 Eu2 As2 6_555 . 3_555 125.264(15) ?
Eu1 Eu2 As2 6_555 . 4_555 54.736(15) ?
Eu1 Eu2 As2 6_555 . 13_555 125.264(15) ?
Eu1 Eu2 As2 6_555 . 14_555 54.736(15) ?
Eu1 Eu2 As2 6_555 . 15_555 54.736(15) ?
Eu1 Eu2 As2 6_555 . 16_555 125.264(15) ?
Eu1 Eu2 Eu1 9_555 . 10_555 180.0(5) ?
Eu1 Eu2 As2 9_555 . . 54.736(15) ?
Eu1 Eu2 As2 9_555 . 2_555 54.736(15) ?
Eu1 Eu2 As2 9_555 . 3_555 125.264(15) ?
Eu1 Eu2 As2 9_555 . 4_555 125.264(15) ?
Eu1 Eu2 As2 9_555 . 13_555 125.264(15) ?
Eu1 Eu2 As2 9_555 . 14_555 125.264(15) ?
Eu1 Eu2 As2 9_555 . 15_555 54.736(15) ?
Eu1 Eu2 As2 9_555 . 16_555 54.736(15) ?
Eu1 Eu2 As2 10_555 . . 125.264(15) ?
Eu1 Eu2 As2 10_555 . 2_555 125.264(15) ?
Eu1 Eu2 As2 10_555 . 3_555 54.736(15) ?
Eu1 Eu2 As2 10_555 . 4_555 54.736(15) ?
Eu1 Eu2 As2 10_555 . 13_555 54.736(15) ?
Eu1 Eu2 As2 10_555 . 14_555 54.736(15) ?
Eu1 Eu2 As2 10_555 . 15_555 125.264(15) ?
Eu1 Eu2 As2 10_555 . 16_555 125.264(15) ?
As2 Eu2 As2 . . 2_555 109.47(2) ?
As2 Eu2 As2 . . 3_555 109.47(2) ?
As2 Eu2 As2 . . 4_555 109.47(2) ?
As2 Eu2 As2 . . 13_555 70.53(2) ?
As2 Eu2 As2 . . 14_555 180.0(5) ?
As2 Eu2 As2 . . 15_555 70.53(2) ?
As2 Eu2 As2 . . 16_555 70.53(2) ?
As2 Eu2 As2 2_555 . 3_555 109.47(2) ?
As2 Eu2 As2 2_555 . 4_555 109.47(2) ?
As2 Eu2 As2 2_555 . 13_555 180.0(5) ?
As2 Eu2 As2 2_555 . 14_555 70.53(2) ?
As2 Eu2 As2 2_555 . 15_555 70.53(2) ?
As2 Eu2 As2 2_555 . 16_555 70.53(2) ?
As2 Eu2 As2 3_555 . 4_555 109.47(2) ?
As2 Eu2 As2 3_555 . 13_555 70.53(2) ?
As2 Eu2 As2 3_555 . 14_555 70.53(2) ?
As2 Eu2 As2 3_555 . 15_555 180.0(5) ?
As2 Eu2 As2 3_555 . 16_555 70.53(2) ?
As2 Eu2 As2 4_555 . 13_555 70.53(2) ?
As2 Eu2 As2 4_555 . 14_555 70.53(2) ?
As2 Eu2 As2 4_555 . 15_555 70.53(2) ?
As2 Eu2 As2 4_555 . 16_555 180.0(5) ?
As2 Eu2 As2 13_555 . 14_555 109.47(2) ?
As2 Eu2 As2 13_555 . 15_555 109.47(2) ?
As2 Eu2 As2 13_555 . 16_555 109.47(2) ?
As2 Eu2 As2 14_555 . 15_555 109.47(2) ?
As2 Eu2 As2 14_555 . 16_555 109.47(2) ?
As2 Eu2 As2 15_555 . 16_555 109.47(2) ?
Eu1 Cu1 Cu1 9_555 . 5_555 117.42(4) ?
Eu1 Cu1 Cu1 9_555 . 104_555 122.55(4) ?
Eu1 Cu1 Cu1 9_555 . 9_555 117.42(4) ?
Eu1 Cu1 Cu1 9_555 . 59_555 122.55(4) ?
Eu1 Cu1 Ni1 9_555 . . 0 ?
Eu1 Cu1 Ni1 9_555 . 5_555 117.42(4) ?
Eu1 Cu1 Ni1 9_555 . 104_555 122.55(4) ?
Eu1 Cu1 Ni1 9_555 . 9_555 117.42(4) ?
Eu1 Cu1 Ni1 9_555 . 59_555 122.55(4) ?
Eu1 Cu1 Cu2 9_555 . . 65.40(3) ?
Eu1 Cu1 Cu2 9_555 . 5_555 65.40(3) ?
Eu1 Cu1 Ni2 9_555 . . 65.40(3) ?
Eu1 Cu1 Ni2 9_555 . 5_555 65.40(3) ?
Eu1 Cu1 Ni3 9_555 . 146_555 69.17(3) ?
Eu1 Cu1 Cu3 9_555 . 146_555 69.17(3) ?
Eu1 Cu1 As1 9_555 . 99_555 64.34(2) ?
Eu1 Cu1 As1 9_555 . 54_555 64.34(2) ?
Eu1 Cu1 As2 9_555 . . 72.02(3) ?
Eu1 Cu1 As3 9_555 . . 175.34(6) ?
Cu1 Cu1 Cu1 5_555 . 104_555 90.00(4) ?
Cu1 Cu1 Cu1 5_555 . 9_555 60.00(3) ?
Cu1 Cu1 Cu1 5_555 . 59_555 120.00(3) ?
Cu1 Cu1 Ni1 5_555 . . 0 ?
Cu1 Cu1 Ni1 5_555 . 5_555 0.0(5) ?
Cu1 Cu1 Ni1 5_555 . 104_555 90.00(4) ?
Cu1 Cu1 Ni1 5_555 . 9_555 60.00(3) ?
Cu1 Cu1 Ni1 5_555 . 59_555 120.00(3) ?
Cu1 Cu1 Cu2 5_555 . . 106.95(5) ?
Cu1 Cu1 Cu2 5_555 . 5_555 58.85(3) ?
Cu1 Cu1 Ni2 5_555 . . 106.95(5) ?
Cu1 Cu1 Ni2 5_555 . 5_555 58.85(3) ?
Cu1 Cu1 Ni3 5_555 . 146_555 148.13(4) ?
Cu1 Cu1 Cu3 5_555 . 146_555 148.13(4) ?
Cu1 Cu1 As1 5_555 . 99_555 160.43(5) ?
Cu1 Cu1 As1 5_555 . 54_555 101.20(3) ?
Cu1 Cu1 As2 5_555 . . 56.26(4) ?
Cu1 Cu1 As3 5_555 . . 58.76(2) ?
Cu1 Cu1 Cu1 104_555 . 9_555 120.00(3) ?
Cu1 Cu1 Cu1 104_555 . 59_555 60.00(3) ?
Cu1 Cu1 Ni1 104_555 . . 0 ?
Cu1 Cu1 Ni1 104_555 . 5_555 90.00(4) ?
Cu1 Cu1 Ni1 104_555 . 104_555 0.0(5) ?
Cu1 Cu1 Ni1 104_555 . 9_555 120.00(3) ?
Cu1 Cu1 Ni1 104_555 . 59_555 60.00(3) ?
Cu1 Cu1 Cu2 104_555 . . 155.54(5) ?
Cu1 Cu1 Cu2 104_555 . 5_555 95.82(3) ?
Cu1 Cu1 Ni2 104_555 . . 155.54(5) ?
Cu1 Cu1 Ni2 104_555 . 5_555 95.82(3) ?
Cu1 Cu1 Ni3 104_555 . 146_555 63.70(4) ?
Cu1 Cu1 Cu3 104_555 . 146_555 63.70(4) ?
Cu1 Cu1 As1 104_555 . 99_555 105.41(5) ?
Cu1 Cu1 As1 104_555 . 54_555 61.16(3) ?
Cu1 Cu1 As2 104_555 . . 144.25(4) ?
Cu1 Cu1 As3 104_555 . . 61.25(2) ?
Cu1 Cu1 Cu1 9_555 . 59_555 90.00(4) ?
Cu1 Cu1 Ni1 9_555 . . 0 ?
Cu1 Cu1 Ni1 9_555 . 5_555 60.00(3) ?
Cu1 Cu1 Ni1 9_555 . 104_555 120.00(3) ?
Cu1 Cu1 Ni1 9_555 . 9_555 0.0(5) ?
Cu1 Cu1 Ni1 9_555 . 59_555 90.00(4) ?
Cu1 Cu1 Cu2 9_555 . . 58.85(3) ?
Cu1 Cu1 Cu2 9_555 . 5_555 106.95(5) ?
Cu1 Cu1 Ni2 9_555 . . 58.85(3) ?
Cu1 Cu1 Ni2 9_555 . 5_555 106.95(5) ?
Cu1 Cu1 Ni3 9_555 . 146_555 148.13(4) ?
Cu1 Cu1 Cu3 9_555 . 146_555 148.13(4) ?
Cu1 Cu1 As1 9_555 . 99_555 101.20(3) ?
Cu1 Cu1 As1 9_555 . 54_555 160.43(5) ?
Cu1 Cu1 As2 9_555 . . 56.26(4) ?
Cu1 Cu1 As3 9_555 . . 58.76(2) ?
Cu1 Cu1 Ni1 59_555 . . 0 ?
Cu1 Cu1 Ni1 59_555 . 5_555 120.00(3) ?
Cu1 Cu1 Ni1 59_555 . 104_555 60.00(3) ?
Cu1 Cu1 Ni1 59_555 . 9_555 90.00(4) ?
Cu1 Cu1 Ni1 59_555 . 59_555 0.0(5) ?
Cu1 Cu1 Cu2 59_555 . . 95.82(3) ?
Cu1 Cu1 Cu2 59_555 . 5_555 155.54(5) ?
Cu1 Cu1 Ni2 59_555 . . 95.82(3) ?
Cu1 Cu1 Ni2 59_555 . 5_555 155.54(5) ?
Cu1 Cu1 Ni3 59_555 . 146_555 63.70(4) ?
Cu1 Cu1 Cu3 59_555 . 146_555 63.70(4) ?
Cu1 Cu1 As1 59_555 . 99_555 61.16(3) ?
Cu1 Cu1 As1 59_555 . 54_555 105.41(5) ?
Cu1 Cu1 As2 59_555 . . 144.25(4) ?
Cu1 Cu1 As3 59_555 . . 61.25(2) ?
Ni1 Cu1 Ni1 . . 5_555 0 ?
Ni1 Cu1 Ni1 . . 104_555 0 ?
Ni1 Cu1 Ni1 . . 9_555 0 ?
Ni1 Cu1 Ni1 . . 59_555 0 ?
Ni1 Cu1 Cu2 . . . 0 ?
Ni1 Cu1 Cu2 . . 5_555 0 ?
Ni1 Cu1 Ni2 . . . 0 ?
Ni1 Cu1 Ni2 . . 5_555 0 ?
Ni1 Cu1 Ni3 . . 146_555 0 ?
Ni1 Cu1 Cu3 . . 146_555 0 ?
Ni1 Cu1 As1 . . 99_555 0 ?
Ni1 Cu1 As1 . . 54_555 0 ?
Ni1 Cu1 As2 . . . 0 ?
Ni1 Cu1 As3 . . . 0 ?
Ni1 Cu1 Ni1 5_555 . 104_555 90.00(4) ?
Ni1 Cu1 Ni1 5_555 . 9_555 60.00(3) ?
Ni1 Cu1 Ni1 5_555 . 59_555 120.00(3) ?
Ni1 Cu1 Cu2 5_555 . . 106.95(5) ?
Ni1 Cu1 Cu2 5_555 . 5_555 58.85(3) ?
Ni1 Cu1 Ni2 5_555 . . 106.95(5) ?
Ni1 Cu1 Ni2 5_555 . 5_555 58.85(3) ?
Ni1 Cu1 Ni3 5_555 . 146_555 148.13(4) ?
Ni1 Cu1 Cu3 5_555 . 146_555 148.13(4) ?
Ni1 Cu1 As1 5_555 . 99_555 160.43(5) ?
Ni1 Cu1 As1 5_555 . 54_555 101.20(3) ?
Ni1 Cu1 As2 5_555 . . 56.26(4) ?
Ni1 Cu1 As3 5_555 . . 58.76(2) ?
Ni1 Cu1 Ni1 104_555 . 9_555 120.00(3) ?
Ni1 Cu1 Ni1 104_555 . 59_555 60.00(3) ?
Ni1 Cu1 Cu2 104_555 . . 155.54(5) ?
Ni1 Cu1 Cu2 104_555 . 5_555 95.82(3) ?
Ni1 Cu1 Ni2 104_555 . . 155.54(5) ?
Ni1 Cu1 Ni2 104_555 . 5_555 95.82(3) ?
Ni1 Cu1 Ni3 104_555 . 146_555 63.70(4) ?
Ni1 Cu1 Cu3 104_555 . 146_555 63.70(4) ?
Ni1 Cu1 As1 104_555 . 99_555 105.41(5) ?
Ni1 Cu1 As1 104_555 . 54_555 61.16(3) ?
Ni1 Cu1 As2 104_555 . . 144.25(4) ?
Ni1 Cu1 As3 104_555 . . 61.25(2) ?
Ni1 Cu1 Ni1 9_555 . 59_555 90.00(4) ?
Ni1 Cu1 Cu2 9_555 . . 58.85(3) ?
Ni1 Cu1 Cu2 9_555 . 5_555 106.95(5) ?
Ni1 Cu1 Ni2 9_555 . . 58.85(3) ?
Ni1 Cu1 Ni2 9_555 . 5_555 106.95(5) ?
Ni1 Cu1 Ni3 9_555 . 146_555 148.13(4) ?
Ni1 Cu1 Cu3 9_555 . 146_555 148.13(4) ?
Ni1 Cu1 As1 9_555 . 99_555 101.20(3) ?
Ni1 Cu1 As1 9_555 . 54_555 160.43(5) ?
Ni1 Cu1 As2 9_555 . . 56.26(4) ?
Ni1 Cu1 As3 9_555 . . 58.76(2) ?
Ni1 Cu1 Cu2 59_555 . . 95.82(3) ?
Ni1 Cu1 Cu2 59_555 . 5_555 155.54(5) ?
Ni1 Cu1 Ni2 59_555 . . 95.82(3) ?
Ni1 Cu1 Ni2 59_555 . 5_555 155.54(5) ?
Ni1 Cu1 Ni3 59_555 . 146_555 63.70(4) ?
Ni1 Cu1 Cu3 59_555 . 146_555 63.70(4) ?
Ni1 Cu1 As1 59_555 . 99_555 61.16(3) ?
Ni1 Cu1 As1 59_555 . 54_555 105.41(5) ?
Ni1 Cu1 As2 59_555 . . 144.25(4) ?
Ni1 Cu1 As3 59_555 . . 61.25(2) ?
Cu2 Cu1 Cu2 . . 5_555 107.96(5) ?
Cu2 Cu1 Ni2 . . . 0.0(5) ?
Cu2 Cu1 Ni2 . . 5_555 107.96(5) ?
Cu2 Cu1 Ni3 . . 146_555 103.90(4) ?
Cu2 Cu1 Cu3 . . 146_555 103.90(4) ?
Cu2 Cu1 As1 . . 99_555 54.80(3) ?
Cu2 Cu1 As1 . . 54_555 129.32(3) ?
Cu2 Cu1 As2 . . . 58.43(4) ?
Cu2 Cu1 As3 . . . 112.40(3) ?
Cu2 Cu1 Ni2 5_555 . . 107.96(5) ?
Cu2 Cu1 Ni2 5_555 . 5_555 0.0(5) ?
Cu2 Cu1 Ni3 5_555 . 146_555 103.90(4) ?
Cu2 Cu1 Cu3 5_555 . 146_555 103.90(4) ?
Cu2 Cu1 As1 5_555 . 99_555 129.32(3) ?
Cu2 Cu1 As1 5_555 . 54_555 54.80(3) ?
Cu2 Cu1 As2 5_555 . . 58.43(4) ?
Cu2 Cu1 As3 5_555 . . 112.40(3) ?
Ni2 Cu1 Ni2 . . 5_555 107.96(5) ?
Ni2 Cu1 Ni3 . . 146_555 103.90(4) ?
Ni2 Cu1 Cu3 . . 146_555 103.90(4) ?
Ni2 Cu1 As1 . . 99_555 54.80(3) ?
Ni2 Cu1 As1 . . 54_555 129.32(3) ?
Ni2 Cu1 As2 . . . 58.43(4) ?
Ni2 Cu1 As3 . . . 112.40(3) ?
Ni2 Cu1 Ni3 5_555 . 146_555 103.90(4) ?
Ni2 Cu1 Cu3 5_555 . 146_555 103.90(4) ?
Ni2 Cu1 As1 5_555 . 99_555 129.32(3) ?
Ni2 Cu1 As1 5_555 . 54_555 54.80(3) ?
Ni2 Cu1 As2 5_555 . . 58.43(4) ?
Ni2 Cu1 As3 5_555 . . 112.40(3) ?
Ni3 Cu1 Cu3 146_555 . 146_555 0.0(5) ?
Ni3 Cu1 As1 146_555 . 99_555 51.39(3) ?
Ni3 Cu1 As1 146_555 . 54_555 51.39(3) ?
Ni3 Cu1 As2 146_555 . . 141.18(3) ?
Ni3 Cu1 As3 146_555 . . 115.50(5) ?
Cu3 Cu1 As1 146_555 . 99_555 51.39(3) ?
Cu3 Cu1 As1 146_555 . 54_555 51.39(3) ?
Cu3 Cu1 As2 146_555 . . 141.18(3) ?
Cu3 Cu1 As3 146_555 . . 115.50(5) ?
As1 Cu1 As1 99_555 . 54_555 96.85(4) ?
As1 Cu1 As2 99_555 . . 110.15(4) ?
As1 Cu1 As3 99_555 . . 118.20(3) ?
As1 Cu1 As2 54_555 . . 110.15(4) ?
As1 Cu1 As3 54_555 . . 118.20(3) ?
As2 Cu1 As3 . . . 103.32(4) ?
Eu1 Ni1 Cu1 9_555 . . 0 ?
Eu1 Ni1 Cu1 9_555 . 5_555 117.42(4) ?
Eu1 Ni1 Cu1 9_555 . 104_555 122.55(4) ?
Eu1 Ni1 Cu1 9_555 . 9_555 117.42(4) ?
Eu1 Ni1 Cu1 9_555 . 59_555 122.55(4) ?
Eu1 Ni1 Ni1 9_555 . 5_555 117.42(4) ?
Eu1 Ni1 Ni1 9_555 . 104_555 122.55(4) ?
Eu1 Ni1 Ni1 9_555 . 9_555 117.42(4) ?
Eu1 Ni1 Ni1 9_555 . 59_555 122.55(4) ?
Eu1 Ni1 Cu2 9_555 . . 65.40(3) ?
Eu1 Ni1 Cu2 9_555 . 5_555 65.40(3) ?
Eu1 Ni1 Ni2 9_555 . . 65.40(3) ?
Eu1 Ni1 Ni2 9_555 . 5_555 65.40(3) ?
Eu1 Ni1 Ni3 9_555 . 146_555 69.17(3) ?
Eu1 Ni1 Cu3 9_555 . 146_555 69.17(3) ?
Eu1 Ni1 As1 9_555 . 99_555 64.34(2) ?
Eu1 Ni1 As1 9_555 . 54_555 64.34(2) ?
Eu1 Ni1 As2 9_555 . . 72.02(3) ?
Eu1 Ni1 As3 9_555 . . 175.34(6) ?
Cu1 Ni1 Cu1 . . 5_555 0 ?
Cu1 Ni1 Cu1 . . 104_555 0 ?
Cu1 Ni1 Cu1 . . 9_555 0 ?
Cu1 Ni1 Cu1 . . 59_555 0 ?
Cu1 Ni1 Ni1 . . 5_555 0 ?
Cu1 Ni1 Ni1 . . 104_555 0 ?
Cu1 Ni1 Ni1 . . 9_555 0 ?
Cu1 Ni1 Ni1 . . 59_555 0 ?
Cu1 Ni1 Cu2 . . . 0 ?
Cu1 Ni1 Cu2 . . 5_555 0 ?
Cu1 Ni1 Ni2 . . . 0 ?
Cu1 Ni1 Ni2 . . 5_555 0 ?
Cu1 Ni1 Ni3 . . 146_555 0 ?
Cu1 Ni1 Cu3 . . 146_555 0 ?
Cu1 Ni1 As1 . . 99_555 0 ?
Cu1 Ni1 As1 . . 54_555 0 ?
Cu1 Ni1 As2 . . . 0 ?
Cu1 Ni1 As3 . . . 0 ?
Cu1 Ni1 Cu1 5_555 . 104_555 90.00(4) ?
Cu1 Ni1 Cu1 5_555 . 9_555 60.00(3) ?
Cu1 Ni1 Cu1 5_555 . 59_555 120.00(3) ?
Cu1 Ni1 Ni1 5_555 . 5_555 0.0(5) ?
Cu1 Ni1 Ni1 5_555 . 104_555 90.00(4) ?
Cu1 Ni1 Ni1 5_555 . 9_555 60.00(3) ?
Cu1 Ni1 Ni1 5_555 . 59_555 120.00(3) ?
Cu1 Ni1 Cu2 5_555 . . 106.95(5) ?
Cu1 Ni1 Cu2 5_555 . 5_555 58.85(3) ?
Cu1 Ni1 Ni2 5_555 . . 106.95(5) ?
Cu1 Ni1 Ni2 5_555 . 5_555 58.85(3) ?
Cu1 Ni1 Ni3 5_555 . 146_555 148.13(4) ?
Cu1 Ni1 Cu3 5_555 . 146_555 148.13(4) ?
Cu1 Ni1 As1 5_555 . 99_555 160.43(5) ?
Cu1 Ni1 As1 5_555 . 54_555 101.20(3) ?
Cu1 Ni1 As2 5_555 . . 56.26(4) ?
Cu1 Ni1 As3 5_555 . . 58.76(2) ?
Cu1 Ni1 Cu1 104_555 . 9_555 120.00(3) ?
Cu1 Ni1 Cu1 104_555 . 59_555 60.00(3) ?
Cu1 Ni1 Ni1 104_555 . 5_555 90.00(4) ?
Cu1 Ni1 Ni1 104_555 . 104_555 0.0(5) ?
Cu1 Ni1 Ni1 104_555 . 9_555 120.00(3) ?
Cu1 Ni1 Ni1 104_555 . 59_555 60.00(3) ?
Cu1 Ni1 Cu2 104_555 . . 155.54(5) ?
Cu1 Ni1 Cu2 104_555 . 5_555 95.82(3) ?
Cu1 Ni1 Ni2 104_555 . . 155.54(5) ?
Cu1 Ni1 Ni2 104_555 . 5_555 95.82(3) ?
Cu1 Ni1 Ni3 104_555 . 146_555 63.70(4) ?
Cu1 Ni1 Cu3 104_555 . 146_555 63.70(4) ?
Cu1 Ni1 As1 104_555 . 99_555 105.41(5) ?
Cu1 Ni1 As1 104_555 . 54_555 61.16(3) ?
Cu1 Ni1 As2 104_555 . . 144.25(4) ?
Cu1 Ni1 As3 104_555 . . 61.25(2) ?
Cu1 Ni1 Cu1 9_555 . 59_555 90.00(4) ?
Cu1 Ni1 Ni1 9_555 . 5_555 60.00(3) ?
Cu1 Ni1 Ni1 9_555 . 104_555 120.00(3) ?
Cu1 Ni1 Ni1 9_555 . 9_555 0.0(5) ?
Cu1 Ni1 Ni1 9_555 . 59_555 90.00(4) ?
Cu1 Ni1 Cu2 9_555 . . 58.85(3) ?
Cu1 Ni1 Cu2 9_555 . 5_555 106.95(5) ?
Cu1 Ni1 Ni2 9_555 . . 58.85(3) ?
Cu1 Ni1 Ni2 9_555 . 5_555 106.95(5) ?
Cu1 Ni1 Ni3 9_555 . 146_555 148.13(4) ?
Cu1 Ni1 Cu3 9_555 . 146_555 148.13(4) ?
Cu1 Ni1 As1 9_555 . 99_555 101.20(3) ?
Cu1 Ni1 As1 9_555 . 54_555 160.43(5) ?
Cu1 Ni1 As2 9_555 . . 56.26(4) ?
Cu1 Ni1 As3 9_555 . . 58.76(2) ?
Cu1 Ni1 Ni1 59_555 . 5_555 120.00(3) ?
Cu1 Ni1 Ni1 59_555 . 104_555 60.00(3) ?
Cu1 Ni1 Ni1 59_555 . 9_555 90.00(4) ?
Cu1 Ni1 Ni1 59_555 . 59_555 0.0(5) ?
Cu1 Ni1 Cu2 59_555 . . 95.82(3) ?
Cu1 Ni1 Cu2 59_555 . 5_555 155.54(5) ?
Cu1 Ni1 Ni2 59_555 . . 95.82(3) ?
Cu1 Ni1 Ni2 59_555 . 5_555 155.54(5) ?
Cu1 Ni1 Ni3 59_555 . 146_555 63.70(4) ?
Cu1 Ni1 Cu3 59_555 . 146_555 63.70(4) ?
Cu1 Ni1 As1 59_555 . 99_555 61.16(3) ?
Cu1 Ni1 As1 59_555 . 54_555 105.41(5) ?
Cu1 Ni1 As2 59_555 . . 144.25(4) ?
Cu1 Ni1 As3 59_555 . . 61.25(2) ?
Ni1 Ni1 Ni1 5_555 . 104_555 90.00(4) ?
Ni1 Ni1 Ni1 5_555 . 9_555 60.00(3) ?
Ni1 Ni1 Ni1 5_555 . 59_555 120.00(3) ?
Ni1 Ni1 Cu2 5_555 . . 106.95(5) ?
Ni1 Ni1 Cu2 5_555 . 5_555 58.85(3) ?
Ni1 Ni1 Ni2 5_555 . . 106.95(5) ?
Ni1 Ni1 Ni2 5_555 . 5_555 58.85(3) ?
Ni1 Ni1 Ni3 5_555 . 146_555 148.13(4) ?
Ni1 Ni1 Cu3 5_555 . 146_555 148.13(4) ?
Ni1 Ni1 As1 5_555 . 99_555 160.43(5) ?
Ni1 Ni1 As1 5_555 . 54_555 101.20(3) ?
Ni1 Ni1 As2 5_555 . . 56.26(4) ?
Ni1 Ni1 As3 5_555 . . 58.76(2) ?
Ni1 Ni1 Ni1 104_555 . 9_555 120.00(3) ?
Ni1 Ni1 Ni1 104_555 . 59_555 60.00(3) ?
Ni1 Ni1 Cu2 104_555 . . 155.54(5) ?
Ni1 Ni1 Cu2 104_555 . 5_555 95.82(3) ?
Ni1 Ni1 Ni2 104_555 . . 155.54(5) ?
Ni1 Ni1 Ni2 104_555 . 5_555 95.82(3) ?
Ni1 Ni1 Ni3 104_555 . 146_555 63.70(4) ?
Ni1 Ni1 Cu3 104_555 . 146_555 63.70(4) ?
Ni1 Ni1 As1 104_555 . 99_555 105.41(5) ?
Ni1 Ni1 As1 104_555 . 54_555 61.16(3) ?
Ni1 Ni1 As2 104_555 . . 144.25(4) ?
Ni1 Ni1 As3 104_555 . . 61.25(2) ?
Ni1 Ni1 Ni1 9_555 . 59_555 90.00(4) ?
Ni1 Ni1 Cu2 9_555 . . 58.85(3) ?
Ni1 Ni1 Cu2 9_555 . 5_555 106.95(5) ?
Ni1 Ni1 Ni2 9_555 . . 58.85(3) ?
Ni1 Ni1 Ni2 9_555 . 5_555 106.95(5) ?
Ni1 Ni1 Ni3 9_555 . 146_555 148.13(4) ?
Ni1 Ni1 Cu3 9_555 . 146_555 148.13(4) ?
Ni1 Ni1 As1 9_555 . 99_555 101.20(3) ?
Ni1 Ni1 As1 9_555 . 54_555 160.43(5) ?
Ni1 Ni1 As2 9_555 . . 56.26(4) ?
Ni1 Ni1 As3 9_555 . . 58.76(2) ?
Ni1 Ni1 Cu2 59_555 . . 95.82(3) ?
Ni1 Ni1 Cu2 59_555 . 5_555 155.54(5) ?
Ni1 Ni1 Ni2 59_555 . . 95.82(3) ?
Ni1 Ni1 Ni2 59_555 . 5_555 155.54(5) ?
Ni1 Ni1 Ni3 59_555 . 146_555 63.70(4) ?
Ni1 Ni1 Cu3 59_555 . 146_555 63.70(4) ?
Ni1 Ni1 As1 59_555 . 99_555 61.16(3) ?
Ni1 Ni1 As1 59_555 . 54_555 105.41(5) ?
Ni1 Ni1 As2 59_555 . . 144.25(4) ?
Ni1 Ni1 As3 59_555 . . 61.25(2) ?
Cu2 Ni1 Cu2 . . 5_555 107.96(5) ?
Cu2 Ni1 Ni2 . . . 0.0(5) ?
Cu2 Ni1 Ni2 . . 5_555 107.96(5) ?
Cu2 Ni1 Ni3 . . 146_555 103.90(4) ?
Cu2 Ni1 Cu3 . . 146_555 103.90(4) ?
Cu2 Ni1 As1 . . 99_555 54.80(3) ?
Cu2 Ni1 As1 . . 54_555 129.32(3) ?
Cu2 Ni1 As2 . . . 58.43(4) ?
Cu2 Ni1 As3 . . . 112.40(3) ?
Cu2 Ni1 Ni2 5_555 . . 107.96(5) ?
Cu2 Ni1 Ni2 5_555 . 5_555 0.0(5) ?
Cu2 Ni1 Ni3 5_555 . 146_555 103.90(4) ?
Cu2 Ni1 Cu3 5_555 . 146_555 103.90(4) ?
Cu2 Ni1 As1 5_555 . 99_555 129.32(3) ?
Cu2 Ni1 As1 5_555 . 54_555 54.80(3) ?
Cu2 Ni1 As2 5_555 . . 58.43(4) ?
Cu2 Ni1 As3 5_555 . . 112.40(3) ?
Ni2 Ni1 Ni2 . . 5_555 107.96(5) ?
Ni2 Ni1 Ni3 . . 146_555 103.90(4) ?
Ni2 Ni1 Cu3 . . 146_555 103.90(4) ?
Ni2 Ni1 As1 . . 99_555 54.80(3) ?
Ni2 Ni1 As1 . . 54_555 129.32(3) ?
Ni2 Ni1 As2 . . . 58.43(4) ?
Ni2 Ni1 As3 . . . 112.40(3) ?
Ni2 Ni1 Ni3 5_555 . 146_555 103.90(4) ?
Ni2 Ni1 Cu3 5_555 . 146_555 103.90(4) ?
Ni2 Ni1 As1 5_555 . 99_555 129.32(3) ?
Ni2 Ni1 As1 5_555 . 54_555 54.80(3) ?
Ni2 Ni1 As2 5_555 . . 58.43(4) ?
Ni2 Ni1 As3 5_555 . . 112.40(3) ?
Ni3 Ni1 Cu3 146_555 . 146_555 0.0(5) ?
Ni3 Ni1 As1 146_555 . 99_555 51.39(3) ?
Ni3 Ni1 As1 146_555 . 54_555 51.39(3) ?
Ni3 Ni1 As2 146_555 . . 141.18(3) ?
Ni3 Ni1 As3 146_555 . . 115.50(5) ?
Cu3 Ni1 As1 146_555 . 99_555 51.39(3) ?
Cu3 Ni1 As1 146_555 . 54_555 51.39(3) ?
Cu3 Ni1 As2 146_555 . . 141.18(3) ?
Cu3 Ni1 As3 146_555 . . 115.50(5) ?
As1 Ni1 As1 99_555 . 54_555 96.85(4) ?
As1 Ni1 As2 99_555 . . 110.15(4) ?
As1 Ni1 As3 99_555 . . 118.20(3) ?
As1 Ni1 As2 54_555 . . 110.15(4) ?
As1 Ni1 As3 54_555 . . 118.20(3) ?
As2 Ni1 As3 . . . 103.32(4) ?
Eu1 Cu2 Eu1 5_555 . 9_555 126.00(4) ?
Eu1 Cu2 Cu1 5_555 . . 120.46(3) ?
Eu1 Cu2 Cu1 5_555 . 9_555 65.49(2) ?
Eu1 Cu2 Cu1 5_555 . 16_555 120.46(3) ?
Eu1 Cu2 Cu1 5_555 . 18_555 65.49(2) ?
Eu1 Cu2 Ni1 5_555 . . 120.46(3) ?
Eu1 Cu2 Ni1 5_555 . 9_555 65.49(2) ?
Eu1 Cu2 Ni1 5_555 . 16_555 120.46(3) ?
Eu1 Cu2 Ni1 5_555 . 18_555 65.49(2) ?
Eu1 Cu2 Ni2 5_555 . . 0 ?
Eu1 Cu2 As1 5_555 . 146_555 66.28(4) ?
Eu1 Cu2 As1 5_555 . 99_555 167.72(5) ?
Eu1 Cu2 As2 5_555 . . 71.66(3) ?
Eu1 Cu2 As2 5_555 . 16_555 71.66(3) ?
Eu1 Cu2 Cu1 9_555 . . 65.49(2) ?
Eu1 Cu2 Cu1 9_555 . 9_555 120.46(3) ?
Eu1 Cu2 Cu1 9_555 . 16_555 65.49(2) ?
Eu1 Cu2 Cu1 9_555 . 18_555 120.46(3) ?
Eu1 Cu2 Ni1 9_555 . . 65.49(2) ?
Eu1 Cu2 Ni1 9_555 . 9_555 120.46(3) ?
Eu1 Cu2 Ni1 9_555 . 16_555 65.49(2) ?
Eu1 Cu2 Ni1 9_555 . 18_555 120.46(3) ?
Eu1 Cu2 Ni2 9_555 . . 0 ?
Eu1 Cu2 As1 9_555 . 146_555 167.72(5) ?
Eu1 Cu2 As1 9_555 . 99_555 66.28(4) ?
Eu1 Cu2 As2 9_555 . . 71.66(3) ?
Eu1 Cu2 As2 9_555 . 16_555 71.66(3) ?
Cu1 Cu2 Cu1 . . 9_555 62.31(3) ?
Cu1 Cu2 Cu1 . . 16_555 116.37(5) ?
Cu1 Cu2 Cu1 . . 18_555 168.36(5) ?
Cu1 Cu2 Ni1 . . . 0.0(5) ?
Cu1 Cu2 Ni1 . . 9_555 62.31(3) ?
Cu1 Cu2 Ni1 . . 16_555 116.37(5) ?
Cu1 Cu2 Ni1 . . 18_555 168.36(5) ?
Cu1 Cu2 Ni2 . . . 0 ?
Cu1 Cu2 As1 . . 146_555 109.65(3) ?
Cu1 Cu2 As1 . . 99_555 62.31(3) ?
Cu1 Cu2 As2 . . . 57.16(3) ?
Cu1 Cu2 As2 . . 16_555 133.07(5) ?
Cu1 Cu2 Cu1 9_555 . 16_555 168.36(5) ?
Cu1 Cu2 Cu1 9_555 . 18_555 116.37(5) ?
Cu1 Cu2 Ni1 9_555 . . 62.31(3) ?
Cu1 Cu2 Ni1 9_555 . 9_555 0.0(5) ?
Cu1 Cu2 Ni1 9_555 . 16_555 168.36(5) ?
Cu1 Cu2 Ni1 9_555 . 18_555 116.37(5) ?
Cu1 Cu2 Ni2 9_555 . . 0 ?
Cu1 Cu2 As1 9_555 . 146_555 62.31(3) ?
Cu1 Cu2 As1 9_555 . 99_555 109.65(3) ?
Cu1 Cu2 As2 9_555 . . 57.16(3) ?
Cu1 Cu2 As2 9_555 . 16_555 133.07(5) ?
Cu1 Cu2 Cu1 16_555 . 18_555 62.31(3) ?
Cu1 Cu2 Ni1 16_555 . . 116.37(5) ?
Cu1 Cu2 Ni1 16_555 . 9_555 168.36(5) ?
Cu1 Cu2 Ni1 16_555 . 16_555 0.0(5) ?
Cu1 Cu2 Ni1 16_555 . 18_555 62.31(3) ?
Cu1 Cu2 Ni2 16_555 . . 0 ?
Cu1 Cu2 As1 16_555 . 146_555 109.65(3) ?
Cu1 Cu2 As1 16_555 . 99_555 62.31(3) ?
Cu1 Cu2 As2 16_555 . . 133.07(5) ?
Cu1 Cu2 As2 16_555 . 16_555 57.16(3) ?
Cu1 Cu2 Ni1 18_555 . . 168.36(5) ?
Cu1 Cu2 Ni1 18_555 . 9_555 116.37(5) ?
Cu1 Cu2 Ni1 18_555 . 16_555 62.31(3) ?
Cu1 Cu2 Ni1 18_555 . 18_555 0.0(5) ?
Cu1 Cu2 Ni2 18_555 . . 0 ?
Cu1 Cu2 As1 18_555 . 146_555 62.31(3) ?
Cu1 Cu2 As1 18_555 . 99_555 109.65(3) ?
Cu1 Cu2 As2 18_555 . . 133.07(5) ?
Cu1 Cu2 As2 18_555 . 16_555 57.16(3) ?
Ni1 Cu2 Ni1 . . 9_555 62.31(3) ?
Ni1 Cu2 Ni1 . . 16_555 116.37(5) ?
Ni1 Cu2 Ni1 . . 18_555 168.36(5) ?
Ni1 Cu2 Ni2 . . . 0 ?
Ni1 Cu2 As1 . . 146_555 109.65(3) ?
Ni1 Cu2 As1 . . 99_555 62.31(3) ?
Ni1 Cu2 As2 . . . 57.16(3) ?
Ni1 Cu2 As2 . . 16_555 133.07(5) ?
Ni1 Cu2 Ni1 9_555 . 16_555 168.36(5) ?
Ni1 Cu2 Ni1 9_555 . 18_555 116.37(5) ?
Ni1 Cu2 Ni2 9_555 . . 0 ?
Ni1 Cu2 As1 9_555 . 146_555 62.31(3) ?
Ni1 Cu2 As1 9_555 . 99_555 109.65(3) ?
Ni1 Cu2 As2 9_555 . . 57.16(3) ?
Ni1 Cu2 As2 9_555 . 16_555 133.07(5) ?
Ni1 Cu2 Ni1 16_555 . 18_555 62.31(3) ?
Ni1 Cu2 Ni2 16_555 . . 0 ?
Ni1 Cu2 As1 16_555 . 146_555 109.65(3) ?
Ni1 Cu2 As1 16_555 . 99_555 62.31(3) ?
Ni1 Cu2 As2 16_555 . . 133.07(5) ?
Ni1 Cu2 As2 16_555 . 16_555 57.16(3) ?
Ni1 Cu2 Ni2 18_555 . . 0 ?
Ni1 Cu2 As1 18_555 . 146_555 62.31(3) ?
Ni1 Cu2 As1 18_555 . 99_555 109.65(3) ?
Ni1 Cu2 As2 18_555 . . 133.07(5) ?
Ni1 Cu2 As2 18_555 . 16_555 57.16(3) ?
Ni2 Cu2 As1 . . 146_555 0 ?
Ni2 Cu2 As1 . . 99_555 0 ?
Ni2 Cu2 As2 . . . 0 ?
Ni2 Cu2 As2 . . 16_555 0 ?
As1 Cu2 As1 146_555 . 99_555 101.43(5) ?
As1 Cu2 As2 146_555 . . 116.03(4) ?
As1 Cu2 As2 146_555 . 16_555 116.03(4) ?
As1 Cu2 As2 99_555 . . 116.03(4) ?
As1 Cu2 As2 99_555 . 16_555 116.03(4) ?
As2 Cu2 As2 . . 16_555 92.26(4) ?
Eu1 Ni2 Eu1 5_555 . 9_555 126.00(4) ?
Eu1 Ni2 Cu1 5_555 . . 120.46(3) ?
Eu1 Ni2 Cu1 5_555 . 9_555 65.49(2) ?
Eu1 Ni2 Cu1 5_555 . 16_555 120.46(3) ?
Eu1 Ni2 Cu1 5_555 . 18_555 65.49(2) ?
Eu1 Ni2 Ni1 5_555 . . 120.46(3) ?
Eu1 Ni2 Ni1 5_555 . 9_555 65.49(2) ?
Eu1 Ni2 Ni1 5_555 . 16_555 120.46(3) ?
Eu1 Ni2 Ni1 5_555 . 18_555 65.49(2) ?
Eu1 Ni2 Cu2 5_555 . . 0 ?
Eu1 Ni2 As1 5_555 . 146_555 66.28(4) ?
Eu1 Ni2 As1 5_555 . 99_555 167.72(5) ?
Eu1 Ni2 As2 5_555 . . 71.66(3) ?
Eu1 Ni2 As2 5_555 . 16_555 71.66(3) ?
Eu1 Ni2 Cu1 9_555 . . 65.49(2) ?
Eu1 Ni2 Cu1 9_555 . 9_555 120.46(3) ?
Eu1 Ni2 Cu1 9_555 . 16_555 65.49(2) ?
Eu1 Ni2 Cu1 9_555 . 18_555 120.46(3) ?
Eu1 Ni2 Ni1 9_555 . . 65.49(2) ?
Eu1 Ni2 Ni1 9_555 . 9_555 120.46(3) ?
Eu1 Ni2 Ni1 9_555 . 16_555 65.49(2) ?
Eu1 Ni2 Ni1 9_555 . 18_555 120.46(3) ?
Eu1 Ni2 Cu2 9_555 . . 0 ?
Eu1 Ni2 As1 9_555 . 146_555 167.72(5) ?
Eu1 Ni2 As1 9_555 . 99_555 66.28(4) ?
Eu1 Ni2 As2 9_555 . . 71.66(3) ?
Eu1 Ni2 As2 9_555 . 16_555 71.66(3) ?
Cu1 Ni2 Cu1 . . 9_555 62.31(3) ?
Cu1 Ni2 Cu1 . . 16_555 116.37(5) ?
Cu1 Ni2 Cu1 . . 18_555 168.36(5) ?
Cu1 Ni2 Ni1 . . . 0.0(5) ?
Cu1 Ni2 Ni1 . . 9_555 62.31(3) ?
Cu1 Ni2 Ni1 . . 16_555 116.37(5) ?
Cu1 Ni2 Ni1 . . 18_555 168.36(5) ?
Cu1 Ni2 Cu2 . . . 0 ?
Cu1 Ni2 As1 . . 146_555 109.65(3) ?
Cu1 Ni2 As1 . . 99_555 62.31(3) ?
Cu1 Ni2 As2 . . . 57.16(3) ?
Cu1 Ni2 As2 . . 16_555 133.07(5) ?
Cu1 Ni2 Cu1 9_555 . 16_555 168.36(5) ?
Cu1 Ni2 Cu1 9_555 . 18_555 116.37(5) ?
Cu1 Ni2 Ni1 9_555 . . 62.31(3) ?
Cu1 Ni2 Ni1 9_555 . 9_555 0.0(5) ?
Cu1 Ni2 Ni1 9_555 . 16_555 168.36(5) ?
Cu1 Ni2 Ni1 9_555 . 18_555 116.37(5) ?
Cu1 Ni2 Cu2 9_555 . . 0 ?
Cu1 Ni2 As1 9_555 . 146_555 62.31(3) ?
Cu1 Ni2 As1 9_555 . 99_555 109.65(3) ?
Cu1 Ni2 As2 9_555 . . 57.16(3) ?
Cu1 Ni2 As2 9_555 . 16_555 133.07(5) ?
Cu1 Ni2 Cu1 16_555 . 18_555 62.31(3) ?
Cu1 Ni2 Ni1 16_555 . . 116.37(5) ?
Cu1 Ni2 Ni1 16_555 . 9_555 168.36(5) ?
Cu1 Ni2 Ni1 16_555 . 16_555 0.0(5) ?
Cu1 Ni2 Ni1 16_555 . 18_555 62.31(3) ?
Cu1 Ni2 Cu2 16_555 . . 0 ?
Cu1 Ni2 As1 16_555 . 146_555 109.65(3) ?
Cu1 Ni2 As1 16_555 . 99_555 62.31(3) ?
Cu1 Ni2 As2 16_555 . . 133.07(5) ?
Cu1 Ni2 As2 16_555 . 16_555 57.16(3) ?
Cu1 Ni2 Ni1 18_555 . . 168.36(5) ?
Cu1 Ni2 Ni1 18_555 . 9_555 116.37(5) ?
Cu1 Ni2 Ni1 18_555 . 16_555 62.31(3) ?
Cu1 Ni2 Ni1 18_555 . 18_555 0.0(5) ?
Cu1 Ni2 Cu2 18_555 . . 0 ?
Cu1 Ni2 As1 18_555 . 146_555 62.31(3) ?
Cu1 Ni2 As1 18_555 . 99_555 109.65(3) ?
Cu1 Ni2 As2 18_555 . . 133.07(5) ?
Cu1 Ni2 As2 18_555 . 16_555 57.16(3) ?
Ni1 Ni2 Ni1 . . 9_555 62.31(3) ?
Ni1 Ni2 Ni1 . . 16_555 116.37(5) ?
Ni1 Ni2 Ni1 . . 18_555 168.36(5) ?
Ni1 Ni2 Cu2 . . . 0 ?
Ni1 Ni2 As1 . . 146_555 109.65(3) ?
Ni1 Ni2 As1 . . 99_555 62.31(3) ?
Ni1 Ni2 As2 . . . 57.16(3) ?
Ni1 Ni2 As2 . . 16_555 133.07(5) ?
Ni1 Ni2 Ni1 9_555 . 16_555 168.36(5) ?
Ni1 Ni2 Ni1 9_555 . 18_555 116.37(5) ?
Ni1 Ni2 Cu2 9_555 . . 0 ?
Ni1 Ni2 As1 9_555 . 146_555 62.31(3) ?
Ni1 Ni2 As1 9_555 . 99_555 109.65(3) ?
Ni1 Ni2 As2 9_555 . . 57.16(3) ?
Ni1 Ni2 As2 9_555 . 16_555 133.07(5) ?
Ni1 Ni2 Ni1 16_555 . 18_555 62.31(3) ?
Ni1 Ni2 Cu2 16_555 . . 0 ?
Ni1 Ni2 As1 16_555 . 146_555 109.65(3) ?
Ni1 Ni2 As1 16_555 . 99_555 62.31(3) ?
Ni1 Ni2 As2 16_555 . . 133.07(5) ?
Ni1 Ni2 As2 16_555 . 16_555 57.16(3) ?
Ni1 Ni2 Cu2 18_555 . . 0 ?
Ni1 Ni2 As1 18_555 . 146_555 62.31(3) ?
Ni1 Ni2 As1 18_555 . 99_555 109.65(3) ?
Ni1 Ni2 As2 18_555 . . 133.07(5) ?
Ni1 Ni2 As2 18_555 . 16_555 57.16(3) ?
Cu2 Ni2 As1 . . 146_555 0 ?
Cu2 Ni2 As1 . . 99_555 0 ?
Cu2 Ni2 As2 . . . 0 ?
Cu2 Ni2 As2 . . 16_555 0 ?
As1 Ni2 As1 146_555 . 99_555 101.43(5) ?
As1 Ni2 As2 146_555 . . 116.03(4) ?
As1 Ni2 As2 146_555 . 16_555 116.03(4) ?
As1 Ni2 As2 99_555 . . 116.03(4) ?
As1 Ni2 As2 99_555 . 16_555 116.03(4) ?
As2 Ni2 As2 . . 16_555 92.26(4) ?
Eu1 Ni3 Eu1 49_555 . 101_555 119.99(3) ?
Eu1 Ni3 Eu1 49_555 . 153_555 119.99(3) ?
Eu1 Ni3 Cu1 49_555 . 146_555 105.31(3) ?
Eu1 Ni3 Cu1 49_555 . 54_555 59.79(3) ?
Eu1 Ni3 Cu1 49_555 . 106_555 105.31(3) ?
Eu1 Ni3 Ni1 49_555 . 146_555 105.31(3) ?
Eu1 Ni3 Ni1 49_555 . 54_555 59.79(3) ?
Eu1 Ni3 Ni1 49_555 . 106_555 105.31(3) ?
Eu1 Ni3 Ni3 49_555 . 13_556 65.56(3) ?
Eu1 Ni3 Ni3 49_555 . 15_565 65.56(3) ?
Eu1 Ni3 Ni3 49_555 . 16_655 144.18(4) ?
Eu1 Ni3 Cu3 49_555 . . 0 ?
Eu1 Ni3 Cu3 49_555 . 13_556 65.56(3) ?
Eu1 Ni3 Cu3 49_555 . 15_565 65.56(3) ?
Eu1 Ni3 Cu3 49_555 . 16_655 144.18(4) ?
Eu1 Ni3 As1 49_555 . 52_555 162.37(5) ?
Eu1 Ni3 As1 49_555 . 104_555 61.84(3) ?
Eu1 Ni3 As1 49_555 . 156_555 61.84(3) ?
Eu1 Ni3 As4 49_555 . . 89.45(3) ?
Eu1 Ni3 Eu1 101_555 . 153_555 119.99(3) ?
Eu1 Ni3 Cu1 101_555 . 146_555 105.31(3) ?
Eu1 Ni3 Cu1 101_555 . 54_555 105.31(3) ?
Eu1 Ni3 Cu1 101_555 . 106_555 59.79(3) ?
Eu1 Ni3 Ni1 101_555 . 146_555 105.31(3) ?
Eu1 Ni3 Ni1 101_555 . 54_555 105.31(3) ?
Eu1 Ni3 Ni1 101_555 . 106_555 59.79(3) ?
Eu1 Ni3 Ni3 101_555 . 13_556 65.56(3) ?
Eu1 Ni3 Ni3 101_555 . 15_565 144.18(4) ?
Eu1 Ni3 Ni3 101_555 . 16_655 65.56(3) ?
Eu1 Ni3 Cu3 101_555 . . 0 ?
Eu1 Ni3 Cu3 101_555 . 13_556 65.56(3) ?
Eu1 Ni3 Cu3 101_555 . 15_565 144.18(4) ?
Eu1 Ni3 Cu3 101_555 . 16_655 65.56(3) ?
Eu1 Ni3 As1 101_555 . 52_555 61.84(3) ?
Eu1 Ni3 As1 101_555 . 104_555 162.37(5) ?
Eu1 Ni3 As1 101_555 . 156_555 61.84(3) ?
Eu1 Ni3 As4 101_555 . . 89.45(3) ?
Eu1 Ni3 Cu1 153_555 . 146_555 59.79(3) ?
Eu1 Ni3 Cu1 153_555 . 54_555 105.31(3) ?
Eu1 Ni3 Cu1 153_555 . 106_555 105.31(3) ?
Eu1 Ni3 Ni1 153_555 . 146_555 59.79(3) ?
Eu1 Ni3 Ni1 153_555 . 54_555 105.31(3) ?
Eu1 Ni3 Ni1 153_555 . 106_555 105.31(3) ?
Eu1 Ni3 Ni3 153_555 . 13_556 144.18(4) ?
Eu1 Ni3 Ni3 153_555 . 15_565 65.56(3) ?
Eu1 Ni3 Ni3 153_555 . 16_655 65.56(3) ?
Eu1 Ni3 Cu3 153_555 . . 0 ?
Eu1 Ni3 Cu3 153_555 . 13_556 144.18(4) ?
Eu1 Ni3 Cu3 153_555 . 15_565 65.56(3) ?
Eu1 Ni3 Cu3 153_555 . 16_655 65.56(3) ?
Eu1 Ni3 As1 153_555 . 52_555 61.84(3) ?
Eu1 Ni3 As1 153_555 . 104_555 61.84(3) ?
Eu1 Ni3 As1 153_555 . 156_555 162.37(5) ?
Eu1 Ni3 As4 153_555 . . 89.45(3) ?
Cu1 Ni3 Cu1 146_555 . 54_555 52.59(3) ?
Cu1 Ni3 Cu1 146_555 . 106_555 52.59(3) ?
Cu1 Ni3 Ni1 146_555 . 146_555 0.0(5) ?
Cu1 Ni3 Ni1 146_555 . 54_555 52.59(3) ?
Cu1 Ni3 Ni1 146_555 . 106_555 52.59(3) ?
Cu1 Ni3 Ni3 146_555 . 13_556 156.03(5) ?
Cu1 Ni3 Ni3 146_555 . 15_565 106.69(4) ?
Cu1 Ni3 Ni3 146_555 . 16_655 106.69(4) ?
Cu1 Ni3 Cu3 146_555 . . 0 ?
Cu1 Ni3 Cu3 146_555 . 13_556 156.03(5) ?
Cu1 Ni3 Cu3 146_555 . 15_565 106.69(4) ?
Cu1 Ni3 Cu3 146_555 . 16_655 106.69(4) ?
Cu1 Ni3 As1 146_555 . 52_555 59.26(3) ?
Cu1 Ni3 As1 146_555 . 104_555 59.26(3) ?
Cu1 Ni3 As1 146_555 . 156_555 102.58(4) ?
Cu1 Ni3 As4 146_555 . . 149.23(5) ?
Cu1 Ni3 Cu1 54_555 . 106_555 52.59(3) ?
Cu1 Ni3 Ni1 54_555 . 146_555 52.59(3) ?
Cu1 Ni3 Ni1 54_555 . 54_555 0.0(5) ?
Cu1 Ni3 Ni1 54_555 . 106_555 52.59(3) ?
Cu1 Ni3 Ni3 54_555 . 13_556 106.69(4) ?
Cu1 Ni3 Ni3 54_555 . 15_565 106.69(4) ?
Cu1 Ni3 Ni3 54_555 . 16_655 156.03(5) ?
Cu1 Ni3 Cu3 54_555 . . 0 ?
Cu1 Ni3 Cu3 54_555 . 13_556 106.69(4) ?
Cu1 Ni3 Cu3 54_555 . 15_565 106.69(4) ?
Cu1 Ni3 Cu3 54_555 . 16_655 156.03(5) ?
Cu1 Ni3 As1 54_555 . 52_555 102.58(4) ?
Cu1 Ni3 As1 54_555 . 104_555 59.26(3) ?
Cu1 Ni3 As1 54_555 . 156_555 59.26(3) ?
Cu1 Ni3 As4 54_555 . . 149.23(5) ?
Cu1 Ni3 Ni1 106_555 . 146_555 52.59(3) ?
Cu1 Ni3 Ni1 106_555 . 54_555 52.59(3) ?
Cu1 Ni3 Ni1 106_555 . 106_555 0.0(5) ?
Cu1 Ni3 Ni3 106_555 . 13_556 106.69(4) ?
Cu1 Ni3 Ni3 106_555 . 15_565 156.03(5) ?
Cu1 Ni3 Ni3 106_555 . 16_655 106.69(4) ?
Cu1 Ni3 Cu3 106_555 . . 0 ?
Cu1 Ni3 Cu3 106_555 . 13_556 106.69(4) ?
Cu1 Ni3 Cu3 106_555 . 15_565 156.03(5) ?
Cu1 Ni3 Cu3 106_555 . 16_655 106.69(4) ?
Cu1 Ni3 As1 106_555 . 52_555 59.26(3) ?
Cu1 Ni3 As1 106_555 . 104_555 102.58(4) ?
Cu1 Ni3 As1 106_555 . 156_555 59.26(3) ?
Cu1 Ni3 As4 106_555 . . 149.23(5) ?
Ni1 Ni3 Ni1 146_555 . 54_555 52.59(3) ?
Ni1 Ni3 Ni1 146_555 . 106_555 52.59(3) ?
Ni1 Ni3 Ni3 146_555 . 13_556 156.03(5) ?
Ni1 Ni3 Ni3 146_555 . 15_565 106.69(4) ?
Ni1 Ni3 Ni3 146_555 . 16_655 106.69(4) ?
Ni1 Ni3 Cu3 146_555 . . 0 ?
Ni1 Ni3 Cu3 146_555 . 13_556 156.03(5) ?
Ni1 Ni3 Cu3 146_555 . 15_565 106.69(4) ?
Ni1 Ni3 Cu3 146_555 . 16_655 106.69(4) ?
Ni1 Ni3 As1 146_555 . 52_555 59.26(3) ?
Ni1 Ni3 As1 146_555 . 104_555 59.26(3) ?
Ni1 Ni3 As1 146_555 . 156_555 102.58(4) ?
Ni1 Ni3 As4 146_555 . . 149.23(5) ?
Ni1 Ni3 Ni1 54_555 . 106_555 52.59(3) ?
Ni1 Ni3 Ni3 54_555 . 13_556 106.69(4) ?
Ni1 Ni3 Ni3 54_555 . 15_565 106.69(4) ?
Ni1 Ni3 Ni3 54_555 . 16_655 156.03(5) ?
Ni1 Ni3 Cu3 54_555 . . 0 ?
Ni1 Ni3 Cu3 54_555 . 13_556 106.69(4) ?
Ni1 Ni3 Cu3 54_555 . 15_565 106.69(4) ?
Ni1 Ni3 Cu3 54_555 . 16_655 156.03(5) ?
Ni1 Ni3 As1 54_555 . 52_555 102.58(4) ?
Ni1 Ni3 As1 54_555 . 104_555 59.26(3) ?
Ni1 Ni3 As1 54_555 . 156_555 59.26(3) ?
Ni1 Ni3 As4 54_555 . . 149.23(5) ?
Ni1 Ni3 Ni3 106_555 . 13_556 106.69(4) ?
Ni1 Ni3 Ni3 106_555 . 15_565 156.03(5) ?
Ni1 Ni3 Ni3 106_555 . 16_655 106.69(4) ?
Ni1 Ni3 Cu3 106_555 . . 0 ?
Ni1 Ni3 Cu3 106_555 . 13_556 106.69(4) ?
Ni1 Ni3 Cu3 106_555 . 15_565 156.03(5) ?
Ni1 Ni3 Cu3 106_555 . 16_655 106.69(4) ?
Ni1 Ni3 As1 106_555 . 52_555 59.26(3) ?
Ni1 Ni3 As1 106_555 . 104_555 102.58(4) ?
Ni1 Ni3 As1 106_555 . 156_555 59.26(3) ?
Ni1 Ni3 As4 106_555 . . 149.23(5) ?
Ni3 Ni3 Ni3 13_556 . 15_565 90.00(4) ?
Ni3 Ni3 Ni3 13_556 . 16_655 90.00(4) ?
Ni3 Ni3 Cu3 13_556 . . 0 ?
Ni3 Ni3 Cu3 13_556 . 13_556 0.0(5) ?
Ni3 Ni3 Cu3 13_556 . 15_565 90.00(4) ?
Ni3 Ni3 Cu3 13_556 . 16_655 90.00(4) ?
Ni3 Ni3 As1 13_556 . 52_555 124.61(5) ?
Ni3 Ni3 As1 13_556 . 104_555 124.61(5) ?
Ni3 Ni3 As1 13_556 . 156_555 53.45(3) ?
Ni3 Ni3 As4 13_556 . . 54.74(3) ?
Ni3 Ni3 Ni3 15_565 . 16_655 90.00(4) ?
Ni3 Ni3 Cu3 15_565 . . 0 ?
Ni3 Ni3 Cu3 15_565 . 13_556 90.00(4) ?
Ni3 Ni3 Cu3 15_565 . 15_565 0.0(5) ?
Ni3 Ni3 Cu3 15_565 . 16_655 90.00(4) ?
Ni3 Ni3 As1 15_565 . 52_555 124.61(5) ?
Ni3 Ni3 As1 15_565 . 104_555 53.45(3) ?
Ni3 Ni3 As1 15_565 . 156_555 124.61(5) ?
Ni3 Ni3 As4 15_565 . . 54.74(3) ?
Ni3 Ni3 Cu3 16_655 . . 0 ?
Ni3 Ni3 Cu3 16_655 . 13_556 90.00(4) ?
Ni3 Ni3 Cu3 16_655 . 15_565 90.00(4) ?
Ni3 Ni3 Cu3 16_655 . 16_655 0.0(5) ?
Ni3 Ni3 As1 16_655 . 52_555 53.45(3) ?
Ni3 Ni3 As1 16_655 . 104_555 124.61(5) ?
Ni3 Ni3 As1 16_655 . 156_555 124.61(5) ?
Ni3 Ni3 As4 16_655 . . 54.74(3) ?
Cu3 Ni3 Cu3 . . 13_556 0 ?
Cu3 Ni3 Cu3 . . 15_565 0 ?
Cu3 Ni3 Cu3 . . 16_655 0 ?
Cu3 Ni3 As1 . . 52_555 0 ?
Cu3 Ni3 As1 . . 104_555 0 ?
Cu3 Ni3 As1 . . 156_555 0 ?
Cu3 Ni3 As4 . . . 0 ?
Cu3 Ni3 Cu3 13_556 . 15_565 90.00(4) ?
Cu3 Ni3 Cu3 13_556 . 16_655 90.00(4) ?
Cu3 Ni3 As1 13_556 . 52_555 124.61(5) ?
Cu3 Ni3 As1 13_556 . 104_555 124.61(5) ?
Cu3 Ni3 As1 13_556 . 156_555 53.45(3) ?
Cu3 Ni3 As4 13_556 . . 54.74(3) ?
Cu3 Ni3 Cu3 15_565 . 16_655 90.00(4) ?
Cu3 Ni3 As1 15_565 . 52_555 124.61(5) ?
Cu3 Ni3 As1 15_565 . 104_555 53.45(3) ?
Cu3 Ni3 As1 15_565 . 156_555 124.61(5) ?
Cu3 Ni3 As4 15_565 . . 54.74(3) ?
Cu3 Ni3 As1 16_655 . 52_555 53.45(3) ?
Cu3 Ni3 As1 16_655 . 104_555 124.61(5) ?
Cu3 Ni3 As1 16_655 . 156_555 124.61(5) ?
Cu3 Ni3 As4 16_655 . . 54.74(3) ?
As1 Ni3 As1 52_555 . 104_555 110.73(5) ?
As1 Ni3 As1 52_555 . 156_555 110.73(5) ?
As1 Ni3 As4 52_555 . . 108.19(4) ?
As1 Ni3 As1 104_555 . 156_555 110.73(5) ?
As1 Ni3 As4 104_555 . . 108.19(4) ?
As1 Ni3 As4 156_555 . . 108.19(4) ?
Eu1 Cu3 Eu1 49_555 . 101_555 119.99(3) ?
Eu1 Cu3 Eu1 49_555 . 153_555 119.99(3) ?
Eu1 Cu3 Cu1 49_555 . 146_555 105.31(3) ?
Eu1 Cu3 Cu1 49_555 . 54_555 59.79(3) ?
Eu1 Cu3 Cu1 49_555 . 106_555 105.31(3) ?
Eu1 Cu3 Ni1 49_555 . 146_555 105.31(3) ?
Eu1 Cu3 Ni1 49_555 . 54_555 59.79(3) ?
Eu1 Cu3 Ni1 49_555 . 106_555 105.31(3) ?
Eu1 Cu3 Ni3 49_555 . . 0 ?
Eu1 Cu3 Ni3 49_555 . 13_556 65.56(3) ?
Eu1 Cu3 Ni3 49_555 . 15_565 65.56(3) ?
Eu1 Cu3 Ni3 49_555 . 16_655 144.18(4) ?
Eu1 Cu3 Cu3 49_555 . 13_556 65.56(3) ?
Eu1 Cu3 Cu3 49_555 . 15_565 65.56(3) ?
Eu1 Cu3 Cu3 49_555 . 16_655 144.18(4) ?
Eu1 Cu3 As1 49_555 . 52_555 162.37(5) ?
Eu1 Cu3 As1 49_555 . 104_555 61.84(3) ?
Eu1 Cu3 As1 49_555 . 156_555 61.84(3) ?
Eu1 Cu3 As4 49_555 . . 89.45(3) ?
Eu1 Cu3 Eu1 101_555 . 153_555 119.99(3) ?
Eu1 Cu3 Cu1 101_555 . 146_555 105.31(3) ?
Eu1 Cu3 Cu1 101_555 . 54_555 105.31(3) ?
Eu1 Cu3 Cu1 101_555 . 106_555 59.79(3) ?
Eu1 Cu3 Ni1 101_555 . 146_555 105.31(3) ?
Eu1 Cu3 Ni1 101_555 . 54_555 105.31(3) ?
Eu1 Cu3 Ni1 101_555 . 106_555 59.79(3) ?
Eu1 Cu3 Ni3 101_555 . . 0 ?
Eu1 Cu3 Ni3 101_555 . 13_556 65.56(3) ?
Eu1 Cu3 Ni3 101_555 . 15_565 144.18(4) ?
Eu1 Cu3 Ni3 101_555 . 16_655 65.56(3) ?
Eu1 Cu3 Cu3 101_555 . 13_556 65.56(3) ?
Eu1 Cu3 Cu3 101_555 . 15_565 144.18(4) ?
Eu1 Cu3 Cu3 101_555 . 16_655 65.56(3) ?
Eu1 Cu3 As1 101_555 . 52_555 61.84(3) ?
Eu1 Cu3 As1 101_555 . 104_555 162.37(5) ?
Eu1 Cu3 As1 101_555 . 156_555 61.84(3) ?
Eu1 Cu3 As4 101_555 . . 89.45(3) ?
Eu1 Cu3 Cu1 153_555 . 146_555 59.79(3) ?
Eu1 Cu3 Cu1 153_555 . 54_555 105.31(3) ?
Eu1 Cu3 Cu1 153_555 . 106_555 105.31(3) ?
Eu1 Cu3 Ni1 153_555 . 146_555 59.79(3) ?
Eu1 Cu3 Ni1 153_555 . 54_555 105.31(3) ?
Eu1 Cu3 Ni1 153_555 . 106_555 105.31(3) ?
Eu1 Cu3 Ni3 153_555 . . 0 ?
Eu1 Cu3 Ni3 153_555 . 13_556 144.18(4) ?
Eu1 Cu3 Ni3 153_555 . 15_565 65.56(3) ?
Eu1 Cu3 Ni3 153_555 . 16_655 65.56(3) ?
Eu1 Cu3 Cu3 153_555 . 13_556 144.18(4) ?
Eu1 Cu3 Cu3 153_555 . 15_565 65.56(3) ?
Eu1 Cu3 Cu3 153_555 . 16_655 65.56(3) ?
Eu1 Cu3 As1 153_555 . 52_555 61.84(3) ?
Eu1 Cu3 As1 153_555 . 104_555 61.84(3) ?
Eu1 Cu3 As1 153_555 . 156_555 162.37(5) ?
Eu1 Cu3 As4 153_555 . . 89.45(3) ?
Cu1 Cu3 Cu1 146_555 . 54_555 52.59(3) ?
Cu1 Cu3 Cu1 146_555 . 106_555 52.59(3) ?
Cu1 Cu3 Ni1 146_555 . 146_555 0.0(5) ?
Cu1 Cu3 Ni1 146_555 . 54_555 52.59(3) ?
Cu1 Cu3 Ni1 146_555 . 106_555 52.59(3) ?
Cu1 Cu3 Ni3 146_555 . . 0 ?
Cu1 Cu3 Ni3 146_555 . 13_556 156.03(5) ?
Cu1 Cu3 Ni3 146_555 . 15_565 106.69(4) ?
Cu1 Cu3 Ni3 146_555 . 16_655 106.69(4) ?
Cu1 Cu3 Cu3 146_555 . 13_556 156.03(5) ?
Cu1 Cu3 Cu3 146_555 . 15_565 106.69(4) ?
Cu1 Cu3 Cu3 146_555 . 16_655 106.69(4) ?
Cu1 Cu3 As1 146_555 . 52_555 59.26(3) ?
Cu1 Cu3 As1 146_555 . 104_555 59.26(3) ?
Cu1 Cu3 As1 146_555 . 156_555 102.58(4) ?
Cu1 Cu3 As4 146_555 . . 149.23(5) ?
Cu1 Cu3 Cu1 54_555 . 106_555 52.59(3) ?
Cu1 Cu3 Ni1 54_555 . 146_555 52.59(3) ?
Cu1 Cu3 Ni1 54_555 . 54_555 0.0(5) ?
Cu1 Cu3 Ni1 54_555 . 106_555 52.59(3) ?
Cu1 Cu3 Ni3 54_555 . . 0 ?
Cu1 Cu3 Ni3 54_555 . 13_556 106.69(4) ?
Cu1 Cu3 Ni3 54_555 . 15_565 106.69(4) ?
Cu1 Cu3 Ni3 54_555 . 16_655 156.03(5) ?
Cu1 Cu3 Cu3 54_555 . 13_556 106.69(4) ?
Cu1 Cu3 Cu3 54_555 . 15_565 106.69(4) ?
Cu1 Cu3 Cu3 54_555 . 16_655 156.03(5) ?
Cu1 Cu3 As1 54_555 . 52_555 102.58(4) ?
Cu1 Cu3 As1 54_555 . 104_555 59.26(3) ?
Cu1 Cu3 As1 54_555 . 156_555 59.26(3) ?
Cu1 Cu3 As4 54_555 . . 149.23(5) ?
Cu1 Cu3 Ni1 106_555 . 146_555 52.59(3) ?
Cu1 Cu3 Ni1 106_555 . 54_555 52.59(3) ?
Cu1 Cu3 Ni1 106_555 . 106_555 0.0(5) ?
Cu1 Cu3 Ni3 106_555 . . 0 ?
Cu1 Cu3 Ni3 106_555 . 13_556 106.69(4) ?
Cu1 Cu3 Ni3 106_555 . 15_565 156.03(5) ?
Cu1 Cu3 Ni3 106_555 . 16_655 106.69(4) ?
Cu1 Cu3 Cu3 106_555 . 13_556 106.69(4) ?
Cu1 Cu3 Cu3 106_555 . 15_565 156.03(5) ?
Cu1 Cu3 Cu3 106_555 . 16_655 106.69(4) ?
Cu1 Cu3 As1 106_555 . 52_555 59.26(3) ?
Cu1 Cu3 As1 106_555 . 104_555 102.58(4) ?
Cu1 Cu3 As1 106_555 . 156_555 59.26(3) ?
Cu1 Cu3 As4 106_555 . . 149.23(5) ?
Ni1 Cu3 Ni1 146_555 . 54_555 52.59(3) ?
Ni1 Cu3 Ni1 146_555 . 106_555 52.59(3) ?
Ni1 Cu3 Ni3 146_555 . . 0 ?
Ni1 Cu3 Ni3 146_555 . 13_556 156.03(5) ?
Ni1 Cu3 Ni3 146_555 . 15_565 106.69(4) ?
Ni1 Cu3 Ni3 146_555 . 16_655 106.69(4) ?
Ni1 Cu3 Cu3 146_555 . 13_556 156.03(5) ?
Ni1 Cu3 Cu3 146_555 . 15_565 106.69(4) ?
Ni1 Cu3 Cu3 146_555 . 16_655 106.69(4) ?
Ni1 Cu3 As1 146_555 . 52_555 59.26(3) ?
Ni1 Cu3 As1 146_555 . 104_555 59.26(3) ?
Ni1 Cu3 As1 146_555 . 156_555 102.58(4) ?
Ni1 Cu3 As4 146_555 . . 149.23(5) ?
Ni1 Cu3 Ni1 54_555 . 106_555 52.59(3) ?
Ni1 Cu3 Ni3 54_555 . . 0 ?
Ni1 Cu3 Ni3 54_555 . 13_556 106.69(4) ?
Ni1 Cu3 Ni3 54_555 . 15_565 106.69(4) ?
Ni1 Cu3 Ni3 54_555 . 16_655 156.03(5) ?
Ni1 Cu3 Cu3 54_555 . 13_556 106.69(4) ?
Ni1 Cu3 Cu3 54_555 . 15_565 106.69(4) ?
Ni1 Cu3 Cu3 54_555 . 16_655 156.03(5) ?
Ni1 Cu3 As1 54_555 . 52_555 102.58(4) ?
Ni1 Cu3 As1 54_555 . 104_555 59.26(3) ?
Ni1 Cu3 As1 54_555 . 156_555 59.26(3) ?
Ni1 Cu3 As4 54_555 . . 149.23(5) ?
Ni1 Cu3 Ni3 106_555 . . 0 ?
Ni1 Cu3 Ni3 106_555 . 13_556 106.69(4) ?
Ni1 Cu3 Ni3 106_555 . 15_565 156.03(5) ?
Ni1 Cu3 Ni3 106_555 . 16_655 106.69(4) ?
Ni1 Cu3 Cu3 106_555 . 13_556 106.69(4) ?
Ni1 Cu3 Cu3 106_555 . 15_565 156.03(5) ?
Ni1 Cu3 Cu3 106_555 . 16_655 106.69(4) ?
Ni1 Cu3 As1 106_555 . 52_555 59.26(3) ?
Ni1 Cu3 As1 106_555 . 104_555 102.58(4) ?
Ni1 Cu3 As1 106_555 . 156_555 59.26(3) ?
Ni1 Cu3 As4 106_555 . . 149.23(5) ?
Ni3 Cu3 Ni3 . . 13_556 0 ?
Ni3 Cu3 Ni3 . . 15_565 0 ?
Ni3 Cu3 Ni3 . . 16_655 0 ?
Ni3 Cu3 Cu3 . . 13_556 0 ?
Ni3 Cu3 Cu3 . . 15_565 0 ?
Ni3 Cu3 Cu3 . . 16_655 0 ?
Ni3 Cu3 As1 . . 52_555 0 ?
Ni3 Cu3 As1 . . 104_555 0 ?
Ni3 Cu3 As1 . . 156_555 0 ?
Ni3 Cu3 As4 . . . 0 ?
Ni3 Cu3 Ni3 13_556 . 15_565 90.00(4) ?
Ni3 Cu3 Ni3 13_556 . 16_655 90.00(4) ?
Ni3 Cu3 Cu3 13_556 . 13_556 0.0(5) ?
Ni3 Cu3 Cu3 13_556 . 15_565 90.00(4) ?
Ni3 Cu3 Cu3 13_556 . 16_655 90.00(4) ?
Ni3 Cu3 As1 13_556 . 52_555 124.61(5) ?
Ni3 Cu3 As1 13_556 . 104_555 124.61(5) ?
Ni3 Cu3 As1 13_556 . 156_555 53.45(3) ?
Ni3 Cu3 As4 13_556 . . 54.74(3) ?
Ni3 Cu3 Ni3 15_565 . 16_655 90.00(4) ?
Ni3 Cu3 Cu3 15_565 . 13_556 90.00(4) ?
Ni3 Cu3 Cu3 15_565 . 15_565 0.0(5) ?
Ni3 Cu3 Cu3 15_565 . 16_655 90.00(4) ?
Ni3 Cu3 As1 15_565 . 52_555 124.61(5) ?
Ni3 Cu3 As1 15_565 . 104_555 53.45(3) ?
Ni3 Cu3 As1 15_565 . 156_555 124.61(5) ?
Ni3 Cu3 As4 15_565 . . 54.74(3) ?
Ni3 Cu3 Cu3 16_655 . 13_556 90.00(4) ?
Ni3 Cu3 Cu3 16_655 . 15_565 90.00(4) ?
Ni3 Cu3 Cu3 16_655 . 16_655 0.0(5) ?
Ni3 Cu3 As1 16_655 . 52_555 53.45(3) ?
Ni3 Cu3 As1 16_655 . 104_555 124.61(5) ?
Ni3 Cu3 As1 16_655 . 156_555 124.61(5) ?
Ni3 Cu3 As4 16_655 . . 54.74(3) ?
Cu3 Cu3 Cu3 13_556 . 15_565 90.00(4) ?
Cu3 Cu3 Cu3 13_556 . 16_655 90.00(4) ?
Cu3 Cu3 As1 13_556 . 52_555 124.61(5) ?
Cu3 Cu3 As1 13_556 . 104_555 124.61(5) ?
Cu3 Cu3 As1 13_556 . 156_555 53.45(3) ?
Cu3 Cu3 As4 13_556 . . 54.74(3) ?
Cu3 Cu3 Cu3 15_565 . 16_655 90.00(4) ?
Cu3 Cu3 As1 15_565 . 52_555 124.61(5) ?
Cu3 Cu3 As1 15_565 . 104_555 53.45(3) ?
Cu3 Cu3 As1 15_565 . 156_555 124.61(5) ?
Cu3 Cu3 As4 15_565 . . 54.74(3) ?
Cu3 Cu3 As1 16_655 . 52_555 53.45(3) ?
Cu3 Cu3 As1 16_655 . 104_555 124.61(5) ?
Cu3 Cu3 As1 16_655 . 156_555 124.61(5) ?
Cu3 Cu3 As4 16_655 . . 54.74(3) ?
As1 Cu3 As1 52_555 . 104_555 110.73(5) ?
As1 Cu3 As1 52_555 . 156_555 110.73(5) ?
As1 Cu3 As4 52_555 . . 108.19(4) ?
As1 Cu3 As1 104_555 . 156_555 110.73(5) ?
As1 Cu3 As4 104_555 . . 108.19(4) ?
As1 Cu3 As4 156_555 . . 108.19(4) ?
Eu1 As1 Eu1 150_555 . 106_555 144.48(4) ?
Eu1 As1 Cu1 150_555 . 99_555 121.24(3) ?
Eu1 As1 Cu1 150_555 . 156_555 66.42(2) ?
Eu1 As1 Cu1 150_555 . 109_555 121.24(3) ?
Eu1 As1 Cu1 150_555 . 164_555 66.42(2) ?
Eu1 As1 Ni1 150_555 . 99_555 121.24(3) ?
Eu1 As1 Ni1 150_555 . 156_555 66.42(2) ?
Eu1 As1 Ni1 150_555 . 109_555 121.24(3) ?
Eu1 As1 Ni1 150_555 . 164_555 66.42(2) ?
Eu1 As1 Cu2 150_555 . 146_555 68.48(4) ?
Eu1 As1 Cu2 150_555 . 99_555 147.04(4) ?
Eu1 As1 Ni2 150_555 . 146_555 68.48(4) ?
Eu1 As1 Ni2 150_555 . 99_555 147.04(4) ?
Eu1 As1 Ni3 150_555 . 52_555 75.81(4) ?
Eu1 As1 Ni3 150_555 . 62_655 75.81(4) ?
Eu1 As1 Cu3 150_555 . 52_555 75.81(4) ?
Eu1 As1 Cu3 150_555 . 62_655 75.81(4) ?
Eu1 As1 Cu1 106_555 . 99_555 66.42(2) ?
Eu1 As1 Cu1 106_555 . 156_555 121.24(3) ?
Eu1 As1 Cu1 106_555 . 109_555 66.42(2) ?
Eu1 As1 Cu1 106_555 . 164_555 121.24(3) ?
Eu1 As1 Ni1 106_555 . 99_555 66.42(2) ?
Eu1 As1 Ni1 106_555 . 156_555 121.24(3) ?
Eu1 As1 Ni1 106_555 . 109_555 66.42(2) ?
Eu1 As1 Ni1 106_555 . 164_555 121.24(3) ?
Eu1 As1 Cu2 106_555 . 146_555 147.04(4) ?
Eu1 As1 Cu2 106_555 . 99_555 68.48(4) ?
Eu1 As1 Ni2 106_555 . 146_555 147.04(4) ?
Eu1 As1 Ni2 106_555 . 99_555 68.48(4) ?
Eu1 As1 Ni3 106_555 . 52_555 75.81(4) ?
Eu1 As1 Ni3 106_555 . 62_655 75.81(4) ?
Eu1 As1 Cu3 106_555 . 52_555 75.81(4) ?
Eu1 As1 Cu3 106_555 . 62_655 75.81(4) ?
Cu1 As1 Cu1 99_555 . 156_555 57.67(3) ?
Cu1 As1 Cu1 99_555 . 109_555 117.35(4) ?
Cu1 As1 Cu1 99_555 . 164_555 157.61(4) ?
Cu1 As1 Ni1 99_555 . 99_555 0.0(5) ?
Cu1 As1 Ni1 99_555 . 156_555 57.67(3) ?
Cu1 As1 Ni1 99_555 . 109_555 117.35(4) ?
Cu1 As1 Ni1 99_555 . 164_555 157.61(4) ?
Cu1 As1 Cu2 99_555 . 146_555 98.92(3) ?
Cu1 As1 Cu2 99_555 . 99_555 62.89(3) ?
Cu1 As1 Ni2 99_555 . 146_555 98.92(3) ?
Cu1 As1 Ni2 99_555 . 99_555 62.89(3) ?
Cu1 As1 Ni3 99_555 . 52_555 69.35(4) ?
Cu1 As1 Ni3 99_555 . 62_655 131.66(4) ?
Cu1 As1 Cu3 99_555 . 52_555 69.35(4) ?
Cu1 As1 Cu3 99_555 . 62_655 131.66(4) ?
Cu1 As1 Cu1 156_555 . 109_555 157.61(4) ?
Cu1 As1 Cu1 156_555 . 164_555 117.35(4) ?
Cu1 As1 Ni1 156_555 . 99_555 57.67(3) ?
Cu1 As1 Ni1 156_555 . 156_555 0.0(5) ?
Cu1 As1 Ni1 156_555 . 109_555 157.61(4) ?
Cu1 As1 Ni1 156_555 . 164_555 117.35(4) ?
Cu1 As1 Cu2 156_555 . 146_555 62.89(3) ?
Cu1 As1 Cu2 156_555 . 99_555 98.92(3) ?
Cu1 As1 Ni2 156_555 . 146_555 62.89(3) ?
Cu1 As1 Ni2 156_555 . 99_555 98.92(3) ?
Cu1 As1 Ni3 156_555 . 52_555 69.35(4) ?
Cu1 As1 Ni3 156_555 . 62_655 131.66(4) ?
Cu1 As1 Cu3 156_555 . 52_555 69.35(4) ?
Cu1 As1 Cu3 156_555 . 62_655 131.66(4) ?
Cu1 As1 Cu1 109_555 . 164_555 57.67(3) ?
Cu1 As1 Ni1 109_555 . 99_555 117.35(4) ?
Cu1 As1 Ni1 109_555 . 156_555 157.61(4) ?
Cu1 As1 Ni1 109_555 . 109_555 0.0(5) ?
Cu1 As1 Ni1 109_555 . 164_555 57.67(3) ?
Cu1 As1 Cu2 109_555 . 146_555 98.92(3) ?
Cu1 As1 Cu2 109_555 . 99_555 62.89(3) ?
Cu1 As1 Ni2 109_555 . 146_555 98.92(3) ?
Cu1 As1 Ni2 109_555 . 99_555 62.89(3) ?
Cu1 As1 Ni3 109_555 . 52_555 131.66(4) ?
Cu1 As1 Ni3 109_555 . 62_655 69.35(4) ?
Cu1 As1 Cu3 109_555 . 52_555 131.66(4) ?
Cu1 As1 Cu3 109_555 . 62_655 69.35(4) ?
Cu1 As1 Ni1 164_555 . 99_555 157.61(4) ?
Cu1 As1 Ni1 164_555 . 156_555 117.35(4) ?
Cu1 As1 Ni1 164_555 . 109_555 57.67(3) ?
Cu1 As1 Ni1 164_555 . 164_555 0.0(5) ?
Cu1 As1 Cu2 164_555 . 146_555 62.89(3) ?
Cu1 As1 Cu2 164_555 . 99_555 98.92(3) ?
Cu1 As1 Ni2 164_555 . 146_555 62.89(3) ?
Cu1 As1 Ni2 164_555 . 99_555 98.92(3) ?
Cu1 As1 Ni3 164_555 . 52_555 131.66(4) ?
Cu1 As1 Ni3 164_555 . 62_655 69.35(4) ?
Cu1 As1 Cu3 164_555 . 52_555 131.66(4) ?
Cu1 As1 Cu3 164_555 . 62_655 69.35(4) ?
Ni1 As1 Ni1 99_555 . 156_555 57.67(3) ?
Ni1 As1 Ni1 99_555 . 109_555 117.35(4) ?
Ni1 As1 Ni1 99_555 . 164_555 157.61(4) ?
Ni1 As1 Cu2 99_555 . 146_555 98.92(3) ?
Ni1 As1 Cu2 99_555 . 99_555 62.89(3) ?
Ni1 As1 Ni2 99_555 . 146_555 98.92(3) ?
Ni1 As1 Ni2 99_555 . 99_555 62.89(3) ?
Ni1 As1 Ni3 99_555 . 52_555 69.35(4) ?
Ni1 As1 Ni3 99_555 . 62_655 131.66(4) ?
Ni1 As1 Cu3 99_555 . 52_555 69.35(4) ?
Ni1 As1 Cu3 99_555 . 62_655 131.66(4) ?
Ni1 As1 Ni1 156_555 . 109_555 157.61(4) ?
Ni1 As1 Ni1 156_555 . 164_555 117.35(4) ?
Ni1 As1 Cu2 156_555 . 146_555 62.89(3) ?
Ni1 As1 Cu2 156_555 . 99_555 98.92(3) ?
Ni1 As1 Ni2 156_555 . 146_555 62.89(3) ?
Ni1 As1 Ni2 156_555 . 99_555 98.92(3) ?
Ni1 As1 Ni3 156_555 . 52_555 69.35(4) ?
Ni1 As1 Ni3 156_555 . 62_655 131.66(4) ?
Ni1 As1 Cu3 156_555 . 52_555 69.35(4) ?
Ni1 As1 Cu3 156_555 . 62_655 131.66(4) ?
Ni1 As1 Ni1 109_555 . 164_555 57.67(3) ?
Ni1 As1 Cu2 109_555 . 146_555 98.92(3) ?
Ni1 As1 Cu2 109_555 . 99_555 62.89(3) ?
Ni1 As1 Ni2 109_555 . 146_555 98.92(3) ?
Ni1 As1 Ni2 109_555 . 99_555 62.89(3) ?
Ni1 As1 Ni3 109_555 . 52_555 131.66(4) ?
Ni1 As1 Ni3 109_555 . 62_655 69.35(4) ?
Ni1 As1 Cu3 109_555 . 52_555 131.66(4) ?
Ni1 As1 Cu3 109_555 . 62_655 69.35(4) ?
Ni1 As1 Cu2 164_555 . 146_555 62.89(3) ?
Ni1 As1 Cu2 164_555 . 99_555 98.92(3) ?
Ni1 As1 Ni2 164_555 . 146_555 62.89(3) ?
Ni1 As1 Ni2 164_555 . 99_555 98.92(3) ?
Ni1 As1 Ni3 164_555 . 52_555 131.66(4) ?
Ni1 As1 Ni3 164_555 . 62_655 69.35(4) ?
Ni1 As1 Cu3 164_555 . 52_555 131.66(4) ?
Ni1 As1 Cu3 164_555 . 62_655 69.35(4) ?
Cu2 As1 Cu2 146_555 . 99_555 78.57(4) ?
Cu2 As1 Ni2 146_555 . 146_555 0.0(5) ?
Cu2 As1 Ni2 146_555 . 99_555 78.57(4) ?
Cu2 As1 Ni3 146_555 . 52_555 128.45(4) ?
Cu2 As1 Ni3 146_555 . 62_655 128.45(4) ?
Cu2 As1 Cu3 146_555 . 52_555 128.45(4) ?
Cu2 As1 Cu3 146_555 . 62_655 128.45(4) ?
Cu2 As1 Ni2 99_555 . 146_555 78.57(4) ?
Cu2 As1 Ni2 99_555 . 99_555 0.0(5) ?
Cu2 As1 Ni3 99_555 . 52_555 128.45(4) ?
Cu2 As1 Ni3 99_555 . 62_655 128.45(4) ?
Cu2 As1 Cu3 99_555 . 52_555 128.45(4) ?
Cu2 As1 Cu3 99_555 . 62_655 128.45(4) ?
Ni2 As1 Ni2 146_555 . 99_555 78.57(4) ?
Ni2 As1 Ni3 146_555 . 52_555 128.45(4) ?
Ni2 As1 Ni3 146_555 . 62_655 128.45(4) ?
Ni2 As1 Cu3 146_555 . 52_555 128.45(4) ?
Ni2 As1 Cu3 146_555 . 62_655 128.45(4) ?
Ni2 As1 Ni3 99_555 . 52_555 128.45(4) ?
Ni2 As1 Ni3 99_555 . 62_655 128.45(4) ?
Ni2 As1 Cu3 99_555 . 52_555 128.45(4) ?
Ni2 As1 Cu3 99_555 . 62_655 128.45(4) ?
Ni3 As1 Ni3 52_555 . 62_655 73.10(4) ?
Ni3 As1 Cu3 52_555 . 52_555 0.0(5) ?
Ni3 As1 Cu3 52_555 . 62_655 73.10(4) ?
Ni3 As1 Cu3 62_655 . 52_555 73.10(4) ?
Ni3 As1 Cu3 62_655 . 62_655 0.0(5) ?
Cu3 As1 Cu3 52_555 . 62_655 73.10(4) ?
Eu1 As2 Eu1 . . 5_555 114.48(2) ?
Eu1 As2 Eu1 . . 9_555 114.48(2) ?
Eu1 As2 Eu2 . . . 76.18(2) ?
Eu1 As2 Cu1 . . . 119.65(3) ?
Eu1 As2 Cu1 . . 5_555 63.94(3) ?
Eu1 As2 Cu1 . . 9_555 119.65(3) ?
Eu1 As2 Ni1 . . . 119.65(3) ?
Eu1 As2 Ni1 . . 5_555 63.94(3) ?
Eu1 As2 Ni1 . . 9_555 119.65(3) ?
Eu1 As2 Cu2 . . . 174.78(4) ?
Eu1 As2 Cu2 . . 5_555 63.62(3) ?
Eu1 As2 Cu2 . . 9_555 63.62(3) ?
Eu1 As2 Ni2 . . . 174.78(4) ?
Eu1 As2 Ni2 . . 5_555 63.62(3) ?
Eu1 As2 Ni2 . . 9_555 63.62(3) ?
Eu1 As2 Eu1 5_555 . 9_555 114.48(2) ?
Eu1 As2 Eu2 5_555 . . 76.18(2) ?
Eu1 As2 Cu1 5_555 . . 119.65(3) ?
Eu1 As2 Cu1 5_555 . 5_555 119.65(3) ?
Eu1 As2 Cu1 5_555 . 9_555 63.94(3) ?
Eu1 As2 Ni1 5_555 . . 119.65(3) ?
Eu1 As2 Ni1 5_555 . 5_555 119.65(3) ?
Eu1 As2 Ni1 5_555 . 9_555 63.94(3) ?
Eu1 As2 Cu2 5_555 . . 63.62(3) ?
Eu1 As2 Cu2 5_555 . 5_555 174.78(4) ?
Eu1 As2 Cu2 5_555 . 9_555 63.62(3) ?
Eu1 As2 Ni2 5_555 . . 63.62(3) ?
Eu1 As2 Ni2 5_555 . 5_555 174.78(4) ?
Eu1 As2 Ni2 5_555 . 9_555 63.62(3) ?
Eu1 As2 Eu2 9_555 . . 76.18(2) ?
Eu1 As2 Cu1 9_555 . . 63.94(3) ?
Eu1 As2 Cu1 9_555 . 5_555 119.65(3) ?
Eu1 As2 Cu1 9_555 . 9_555 119.65(3) ?
Eu1 As2 Ni1 9_555 . . 63.94(3) ?
Eu1 As2 Ni1 9_555 . 5_555 119.65(3) ?
Eu1 As2 Ni1 9_555 . 9_555 119.65(3) ?
Eu1 As2 Cu2 9_555 . . 63.62(3) ?
Eu1 As2 Cu2 9_555 . 5_555 63.62(3) ?
Eu1 As2 Cu2 9_555 . 9_555 174.78(4) ?
Eu1 As2 Ni2 9_555 . . 63.62(3) ?
Eu1 As2 Ni2 9_555 . 5_555 63.62(3) ?
Eu1 As2 Ni2 9_555 . 9_555 174.78(4) ?
Eu2 As2 Cu1 . . . 140.11(3) ?
Eu2 As2 Cu1 . . 5_555 140.11(3) ?
Eu2 As2 Cu1 . . 9_555 140.11(3) ?
Eu2 As2 Ni1 . . . 140.11(3) ?
Eu2 As2 Ni1 . . 5_555 140.11(3) ?
Eu2 As2 Ni1 . . 9_555 140.11(3) ?
Eu2 As2 Cu2 . . . 98.61(3) ?
Eu2 As2 Cu2 . . 5_555 98.61(3) ?
Eu2 As2 Cu2 . . 9_555 98.61(3) ?
Eu2 As2 Ni2 . . . 98.61(3) ?
Eu2 As2 Ni2 . . 5_555 98.61(3) ?
Eu2 As2 Ni2 . . 9_555 98.61(3) ?
Cu1 As2 Cu1 . . 5_555 67.47(3) ?
Cu1 As2 Cu1 . . 9_555 67.47(3) ?
Cu1 As2 Ni1 . . . 0.0(5) ?
Cu1 As2 Ni1 . . 5_555 67.47(3) ?
Cu1 As2 Ni1 . . 9_555 67.47(3) ?
Cu1 As2 Cu2 . . . 64.41(3) ?
Cu1 As2 Cu2 . . 5_555 64.41(3) ?
Cu1 As2 Cu2 . . 9_555 121.28(4) ?
Cu1 As2 Ni2 . . . 64.41(3) ?
Cu1 As2 Ni2 . . 5_555 64.41(3) ?
Cu1 As2 Ni2 . . 9_555 121.28(4) ?
Cu1 As2 Cu1 5_555 . 9_555 67.47(3) ?
Cu1 As2 Ni1 5_555 . . 67.47(3) ?
Cu1 As2 Ni1 5_555 . 5_555 0.0(5) ?
Cu1 As2 Ni1 5_555 . 9_555 67.47(3) ?
Cu1 As2 Cu2 5_555 . . 121.28(4) ?
Cu1 As2 Cu2 5_555 . 5_555 64.41(3) ?
Cu1 As2 Cu2 5_555 . 9_555 64.41(3) ?
Cu1 As2 Ni2 5_555 . . 121.28(4) ?
Cu1 As2 Ni2 5_555 . 5_555 64.41(3) ?
Cu1 As2 Ni2 5_555 . 9_555 64.41(3) ?
Cu1 As2 Ni1 9_555 . . 67.47(3) ?
Cu1 As2 Ni1 9_555 . 5_555 67.47(3) ?
Cu1 As2 Ni1 9_555 . 9_555 0.0(5) ?
Cu1 As2 Cu2 9_555 . . 64.41(3) ?
Cu1 As2 Cu2 9_555 . 5_555 121.28(4) ?
Cu1 As2 Cu2 9_555 . 9_555 64.41(3) ?
Cu1 As2 Ni2 9_555 . . 64.41(3) ?
Cu1 As2 Ni2 9_555 . 5_555 121.28(4) ?
Cu1 As2 Ni2 9_555 . 9_555 64.41(3) ?
Ni1 As2 Ni1 . . 5_555 67.47(3) ?
Ni1 As2 Ni1 . . 9_555 67.47(3) ?
Ni1 As2 Cu2 . . . 64.41(3) ?
Ni1 As2 Cu2 . . 5_555 64.41(3) ?
Ni1 As2 Cu2 . . 9_555 121.28(4) ?
Ni1 As2 Ni2 . . . 64.41(3) ?
Ni1 As2 Ni2 . . 5_555 64.41(3) ?
Ni1 As2 Ni2 . . 9_555 121.28(4) ?
Ni1 As2 Ni1 5_555 . 9_555 67.47(3) ?
Ni1 As2 Cu2 5_555 . . 121.28(4) ?
Ni1 As2 Cu2 5_555 . 5_555 64.41(3) ?
Ni1 As2 Cu2 5_555 . 9_555 64.41(3) ?
Ni1 As2 Ni2 5_555 . . 121.28(4) ?
Ni1 As2 Ni2 5_555 . 5_555 64.41(3) ?
Ni1 As2 Ni2 5_555 . 9_555 64.41(3) ?
Ni1 As2 Cu2 9_555 . . 64.41(3) ?
Ni1 As2 Cu2 9_555 . 5_555 121.28(4) ?
Ni1 As2 Cu2 9_555 . 9_555 64.41(3) ?
Ni1 As2 Ni2 9_555 . . 64.41(3) ?
Ni1 As2 Ni2 9_555 . 5_555 121.28(4) ?
Ni1 As2 Ni2 9_555 . 9_555 64.41(3) ?
Cu2 As2 Cu2 . . 5_555 117.80(5) ?
Cu2 As2 Cu2 . . 9_555 117.80(5) ?
Cu2 As2 Ni2 . . . 0.0(5) ?
Cu2 As2 Ni2 . . 5_555 117.80(5) ?
Cu2 As2 Ni2 . . 9_555 117.80(5) ?
Cu2 As2 Cu2 5_555 . 9_555 117.80(5) ?
Cu2 As2 Ni2 5_555 . . 117.80(5) ?
Cu2 As2 Ni2 5_555 . 5_555 0.0(5) ?
Cu2 As2 Ni2 5_555 . 9_555 117.80(5) ?
Cu2 As2 Ni2 9_555 . . 117.80(5) ?
Cu2 As2 Ni2 9_555 . 5_555 117.80(5) ?
Cu2 As2 Ni2 9_555 . 9_555 0.0(5) ?
Ni2 As2 Ni2 . . 5_555 117.80(5) ?
Ni2 As2 Ni2 . . 9_555 117.80(5) ?
Ni2 As2 Ni2 5_555 . 9_555 117.80(5) ?
Cu1 As3 Cu1 . . 146_555 176.95(4) ?
Cu1 As3 Cu1 . . 99_555 90.041(15) ?
Cu1 As3 Cu1 . . 52_555 90.041(15) ?
Cu1 As3 Cu1 . . 5_555 62.48(4) ?
Cu1 As3 Cu1 . . 54_555 119.98(4) ?
Cu1 As3 Cu1 . . 151_555 119.98(4) ?
Cu1 As3 Cu1 . . 104_555 57.50(4) ?
Cu1 As3 Cu1 . . 9_555 62.48(4) ?
Cu1 As3 Cu1 . . 106_555 119.98(4) ?
Cu1 As3 Cu1 . . 59_555 57.50(4) ?
Cu1 As3 Cu1 . . 156_555 119.98(4) ?
Cu1 As3 Ni1 . . . 0.0(5) ?
Cu1 As3 Ni1 . . 146_555 176.95(4) ?
Cu1 As3 Ni1 . . 99_555 90.041(15) ?
Cu1 As3 Ni1 . . 52_555 90.041(15) ?
Cu1 As3 Ni1 . . 5_555 62.48(4) ?
Cu1 As3 Ni1 . . 54_555 119.98(4) ?
Cu1 As3 Ni1 . . 151_555 119.98(4) ?
Cu1 As3 Ni1 . . 104_555 57.50(4) ?
Cu1 As3 Ni1 . . 9_555 62.48(4) ?
Cu1 As3 Ni1 . . 106_555 119.98(4) ?
Cu1 As3 Ni1 . . 59_555 57.50(4) ?
Cu1 As3 Ni1 . . 156_555 119.98(4) ?
Cu1 As3 Cu1 146_555 . 99_555 90.041(15) ?
Cu1 As3 Cu1 146_555 . 52_555 90.041(15) ?
Cu1 As3 Cu1 146_555 . 5_555 119.98(4) ?
Cu1 As3 Cu1 146_555 . 54_555 57.50(4) ?
Cu1 As3 Cu1 146_555 . 151_555 62.48(4) ?
Cu1 As3 Cu1 146_555 . 104_555 119.98(4) ?
Cu1 As3 Cu1 146_555 . 9_555 119.98(4) ?
Cu1 As3 Cu1 146_555 . 106_555 57.50(4) ?
Cu1 As3 Cu1 146_555 . 59_555 119.98(4) ?
Cu1 As3 Cu1 146_555 . 156_555 62.48(4) ?
Cu1 As3 Ni1 146_555 . . 176.95(4) ?
Cu1 As3 Ni1 146_555 . 146_555 0.0(5) ?
Cu1 As3 Ni1 146_555 . 99_555 90.041(15) ?
Cu1 As3 Ni1 146_555 . 52_555 90.041(15) ?
Cu1 As3 Ni1 146_555 . 5_555 119.98(4) ?
Cu1 As3 Ni1 146_555 . 54_555 57.50(4) ?
Cu1 As3 Ni1 146_555 . 151_555 62.48(4) ?
Cu1 As3 Ni1 146_555 . 104_555 119.98(4) ?
Cu1 As3 Ni1 146_555 . 9_555 119.98(4) ?
Cu1 As3 Ni1 146_555 . 106_555 57.50(4) ?
Cu1 As3 Ni1 146_555 . 59_555 119.98(4) ?
Cu1 As3 Ni1 146_555 . 156_555 62.48(4) ?
Cu1 As3 Cu1 99_555 . 52_555 176.95(4) ?
Cu1 As3 Cu1 99_555 . 5_555 57.50(4) ?
Cu1 As3 Cu1 99_555 . 54_555 119.98(4) ?
Cu1 As3 Cu1 99_555 . 151_555 119.98(4) ?
Cu1 As3 Cu1 99_555 . 104_555 62.48(4) ?
Cu1 As3 Cu1 99_555 . 9_555 119.98(4) ?
Cu1 As3 Cu1 99_555 . 106_555 62.48(4) ?
Cu1 As3 Cu1 99_555 . 59_555 119.98(4) ?
Cu1 As3 Cu1 99_555 . 156_555 57.50(4) ?
Cu1 As3 Ni1 99_555 . . 90.041(15) ?
Cu1 As3 Ni1 99_555 . 146_555 90.041(15) ?
Cu1 As3 Ni1 99_555 . 99_555 0.0(5) ?
Cu1 As3 Ni1 99_555 . 52_555 176.95(4) ?
Cu1 As3 Ni1 99_555 . 5_555 57.50(4) ?
Cu1 As3 Ni1 99_555 . 54_555 119.98(4) ?
Cu1 As3 Ni1 99_555 . 151_555 119.98(4) ?
Cu1 As3 Ni1 99_555 . 104_555 62.48(4) ?
Cu1 As3 Ni1 99_555 . 9_555 119.98(4) ?
Cu1 As3 Ni1 99_555 . 106_555 62.48(4) ?
Cu1 As3 Ni1 99_555 . 59_555 119.98(4) ?
Cu1 As3 Ni1 99_555 . 156_555 57.50(4) ?
Cu1 As3 Cu1 52_555 . 5_555 119.98(4) ?
Cu1 As3 Cu1 52_555 . 54_555 62.48(4) ?
Cu1 As3 Cu1 52_555 . 151_555 57.50(4) ?
Cu1 As3 Cu1 52_555 . 104_555 119.98(4) ?
Cu1 As3 Cu1 52_555 . 9_555 57.50(4) ?
Cu1 As3 Cu1 52_555 . 106_555 119.98(4) ?
Cu1 As3 Cu1 52_555 . 59_555 62.48(4) ?
Cu1 As3 Cu1 52_555 . 156_555 119.98(4) ?
Cu1 As3 Ni1 52_555 . . 90.041(15) ?
Cu1 As3 Ni1 52_555 . 146_555 90.041(15) ?
Cu1 As3 Ni1 52_555 . 99_555 176.95(4) ?
Cu1 As3 Ni1 52_555 . 52_555 0.0(5) ?
Cu1 As3 Ni1 52_555 . 5_555 119.98(4) ?
Cu1 As3 Ni1 52_555 . 54_555 62.48(4) ?
Cu1 As3 Ni1 52_555 . 151_555 57.50(4) ?
Cu1 As3 Ni1 52_555 . 104_555 119.98(4) ?
Cu1 As3 Ni1 52_555 . 9_555 57.50(4) ?
Cu1 As3 Ni1 52_555 . 106_555 119.98(4) ?
Cu1 As3 Ni1 52_555 . 59_555 62.48(4) ?
Cu1 As3 Ni1 52_555 . 156_555 119.98(4) ?
Cu1 As3 Cu1 5_555 . 54_555 176.95(4) ?
Cu1 As3 Cu1 5_555 . 151_555 90.041(15) ?
Cu1 As3 Cu1 5_555 . 104_555 90.041(15) ?
Cu1 As3 Cu1 5_555 . 9_555 62.48(4) ?
Cu1 As3 Cu1 5_555 . 106_555 119.98(4) ?
Cu1 As3 Cu1 5_555 . 59_555 119.98(4) ?
Cu1 As3 Cu1 5_555 . 156_555 57.50(4) ?
Cu1 As3 Ni1 5_555 . . 62.48(4) ?
Cu1 As3 Ni1 5_555 . 146_555 119.98(4) ?
Cu1 As3 Ni1 5_555 . 99_555 57.50(4) ?
Cu1 As3 Ni1 5_555 . 52_555 119.98(4) ?
Cu1 As3 Ni1 5_555 . 5_555 0.0(5) ?
Cu1 As3 Ni1 5_555 . 54_555 176.95(4) ?
Cu1 As3 Ni1 5_555 . 151_555 90.041(15) ?
Cu1 As3 Ni1 5_555 . 104_555 90.041(15) ?
Cu1 As3 Ni1 5_555 . 9_555 62.48(4) ?
Cu1 As3 Ni1 5_555 . 106_555 119.98(4) ?
Cu1 As3 Ni1 5_555 . 59_555 119.98(4) ?
Cu1 As3 Ni1 5_555 . 156_555 57.50(4) ?
Cu1 As3 Cu1 54_555 . 151_555 90.041(15) ?
Cu1 As3 Cu1 54_555 . 104_555 90.041(15) ?
Cu1 As3 Cu1 54_555 . 9_555 119.98(4) ?
Cu1 As3 Cu1 54_555 . 106_555 57.50(4) ?
Cu1 As3 Cu1 54_555 . 59_555 62.48(4) ?
Cu1 As3 Cu1 54_555 . 156_555 119.98(4) ?
Cu1 As3 Ni1 54_555 . . 119.98(4) ?
Cu1 As3 Ni1 54_555 . 146_555 57.50(4) ?
Cu1 As3 Ni1 54_555 . 99_555 119.98(4) ?
Cu1 As3 Ni1 54_555 . 52_555 62.48(4) ?
Cu1 As3 Ni1 54_555 . 5_555 176.95(4) ?
Cu1 As3 Ni1 54_555 . 54_555 0.0(5) ?
Cu1 As3 Ni1 54_555 . 151_555 90.041(15) ?
Cu1 As3 Ni1 54_555 . 104_555 90.041(15) ?
Cu1 As3 Ni1 54_555 . 9_555 119.98(4) ?
Cu1 As3 Ni1 54_555 . 106_555 57.50(4) ?
Cu1 As3 Ni1 54_555 . 59_555 62.48(4) ?
Cu1 As3 Ni1 54_555 . 156_555 119.98(4) ?
Cu1 As3 Cu1 151_555 . 104_555 176.95(4) ?
Cu1 As3 Cu1 151_555 . 9_555 57.50(4) ?
Cu1 As3 Cu1 151_555 . 106_555 119.98(4) ?
Cu1 As3 Cu1 151_555 . 59_555 119.98(4) ?
Cu1 As3 Cu1 151_555 . 156_555 62.48(4) ?
Cu1 As3 Ni1 151_555 . . 119.98(4) ?
Cu1 As3 Ni1 151_555 . 146_555 62.48(4) ?
Cu1 As3 Ni1 151_555 . 99_555 119.98(4) ?
Cu1 As3 Ni1 151_555 . 52_555 57.50(4) ?
Cu1 As3 Ni1 151_555 . 5_555 90.041(15) ?
Cu1 As3 Ni1 151_555 . 54_555 90.041(15) ?
Cu1 As3 Ni1 151_555 . 151_555 0.0(5) ?
Cu1 As3 Ni1 151_555 . 104_555 176.95(4) ?
Cu1 As3 Ni1 151_555 . 9_555 57.50(4) ?
Cu1 As3 Ni1 151_555 . 106_555 119.98(4) ?
Cu1 As3 Ni1 151_555 . 59_555 119.98(4) ?
Cu1 As3 Ni1 151_555 . 156_555 62.48(4) ?
Cu1 As3 Cu1 104_555 . 9_555 119.98(4) ?
Cu1 As3 Cu1 104_555 . 106_555 62.48(4) ?
Cu1 As3 Cu1 104_555 . 59_555 57.50(4) ?
Cu1 As3 Cu1 104_555 . 156_555 119.98(4) ?
Cu1 As3 Ni1 104_555 . . 57.50(4) ?
Cu1 As3 Ni1 104_555 . 146_555 119.98(4) ?
Cu1 As3 Ni1 104_555 . 99_555 62.48(4) ?
Cu1 As3 Ni1 104_555 . 52_555 119.98(4) ?
Cu1 As3 Ni1 104_555 . 5_555 90.041(15) ?
Cu1 As3 Ni1 104_555 . 54_555 90.041(15) ?
Cu1 As3 Ni1 104_555 . 151_555 176.95(4) ?
Cu1 As3 Ni1 104_555 . 104_555 0.0(5) ?
Cu1 As3 Ni1 104_555 . 9_555 119.98(4) ?
Cu1 As3 Ni1 104_555 . 106_555 62.48(4) ?
Cu1 As3 Ni1 104_555 . 59_555 57.50(4) ?
Cu1 As3 Ni1 104_555 . 156_555 119.98(4) ?
Cu1 As3 Cu1 9_555 . 106_555 176.95(4) ?
Cu1 As3 Cu1 9_555 . 59_555 90.041(15) ?
Cu1 As3 Cu1 9_555 . 156_555 90.041(15) ?
Cu1 As3 Ni1 9_555 . . 62.48(4) ?
Cu1 As3 Ni1 9_555 . 146_555 119.98(4) ?
Cu1 As3 Ni1 9_555 . 99_555 119.98(4) ?
Cu1 As3 Ni1 9_555 . 52_555 57.50(4) ?
Cu1 As3 Ni1 9_555 . 5_555 62.48(4) ?
Cu1 As3 Ni1 9_555 . 54_555 119.98(4) ?
Cu1 As3 Ni1 9_555 . 151_555 57.50(4) ?
Cu1 As3 Ni1 9_555 . 104_555 119.98(4) ?
Cu1 As3 Ni1 9_555 . 9_555 0.0(5) ?
Cu1 As3 Ni1 9_555 . 106_555 176.95(4) ?
Cu1 As3 Ni1 9_555 . 59_555 90.041(15) ?
Cu1 As3 Ni1 9_555 . 156_555 90.041(15) ?
Cu1 As3 Cu1 106_555 . 59_555 90.041(15) ?
Cu1 As3 Cu1 106_555 . 156_555 90.041(15) ?
Cu1 As3 Ni1 106_555 . . 119.98(4) ?
Cu1 As3 Ni1 106_555 . 146_555 57.50(4) ?
Cu1 As3 Ni1 106_555 . 99_555 62.48(4) ?
Cu1 As3 Ni1 106_555 . 52_555 119.98(4) ?
Cu1 As3 Ni1 106_555 . 5_555 119.98(4) ?
Cu1 As3 Ni1 106_555 . 54_555 57.50(4) ?
Cu1 As3 Ni1 106_555 . 151_555 119.98(4) ?
Cu1 As3 Ni1 106_555 . 104_555 62.48(4) ?
Cu1 As3 Ni1 106_555 . 9_555 176.95(4) ?
Cu1 As3 Ni1 106_555 . 106_555 0.0(5) ?
Cu1 As3 Ni1 106_555 . 59_555 90.041(15) ?
Cu1 As3 Ni1 106_555 . 156_555 90.041(15) ?
Cu1 As3 Cu1 59_555 . 156_555 176.95(4) ?
Cu1 As3 Ni1 59_555 . . 57.50(4) ?
Cu1 As3 Ni1 59_555 . 146_555 119.98(4) ?
Cu1 As3 Ni1 59_555 . 99_555 119.98(4) ?
Cu1 As3 Ni1 59_555 . 52_555 62.48(4) ?
Cu1 As3 Ni1 59_555 . 5_555 119.98(4) ?
Cu1 As3 Ni1 59_555 . 54_555 62.48(4) ?
Cu1 As3 Ni1 59_555 . 151_555 119.98(4) ?
Cu1 As3 Ni1 59_555 . 104_555 57.50(4) ?
Cu1 As3 Ni1 59_555 . 9_555 90.041(15) ?
Cu1 As3 Ni1 59_555 . 106_555 90.041(15) ?
Cu1 As3 Ni1 59_555 . 59_555 0.0(5) ?
Cu1 As3 Ni1 59_555 . 156_555 176.95(4) ?
Cu1 As3 Ni1 156_555 . . 119.98(4) ?
Cu1 As3 Ni1 156_555 . 146_555 62.48(4) ?
Cu1 As3 Ni1 156_555 . 99_555 57.50(4) ?
Cu1 As3 Ni1 156_555 . 52_555 119.98(4) ?
Cu1 As3 Ni1 156_555 . 5_555 57.50(4) ?
Cu1 As3 Ni1 156_555 . 54_555 119.98(4) ?
Cu1 As3 Ni1 156_555 . 151_555 62.48(4) ?
Cu1 As3 Ni1 156_555 . 104_555 119.98(4) ?
Cu1 As3 Ni1 156_555 . 9_555 90.041(15) ?
Cu1 As3 Ni1 156_555 . 106_555 90.041(15) ?
Cu1 As3 Ni1 156_555 . 59_555 176.95(4) ?
Cu1 As3 Ni1 156_555 . 156_555 0.0(5) ?
Ni1 As3 Ni1 . . 146_555 176.95(4) ?
Ni1 As3 Ni1 . . 99_555 90.041(15) ?
Ni1 As3 Ni1 . . 52_555 90.041(15) ?
Ni1 As3 Ni1 . . 5_555 62.48(4) ?
Ni1 As3 Ni1 . . 54_555 119.98(4) ?
Ni1 As3 Ni1 . . 151_555 119.98(4) ?
Ni1 As3 Ni1 . . 104_555 57.50(4) ?
Ni1 As3 Ni1 . . 9_555 62.48(4) ?
Ni1 As3 Ni1 . . 106_555 119.98(4) ?
Ni1 As3 Ni1 . . 59_555 57.50(4) ?
Ni1 As3 Ni1 . . 156_555 119.98(4) ?
Ni1 As3 Ni1 146_555 . 99_555 90.041(15) ?
Ni1 As3 Ni1 146_555 . 52_555 90.041(15) ?
Ni1 As3 Ni1 146_555 . 5_555 119.98(4) ?
Ni1 As3 Ni1 146_555 . 54_555 57.50(4) ?
Ni1 As3 Ni1 146_555 . 151_555 62.48(4) ?
Ni1 As3 Ni1 146_555 . 104_555 119.98(4) ?
Ni1 As3 Ni1 146_555 . 9_555 119.98(4) ?
Ni1 As3 Ni1 146_555 . 106_555 57.50(4) ?
Ni1 As3 Ni1 146_555 . 59_555 119.98(4) ?
Ni1 As3 Ni1 146_555 . 156_555 62.48(4) ?
Ni1 As3 Ni1 99_555 . 52_555 176.95(4) ?
Ni1 As3 Ni1 99_555 . 5_555 57.50(4) ?
Ni1 As3 Ni1 99_555 . 54_555 119.98(4) ?
Ni1 As3 Ni1 99_555 . 151_555 119.98(4) ?
Ni1 As3 Ni1 99_555 . 104_555 62.48(4) ?
Ni1 As3 Ni1 99_555 . 9_555 119.98(4) ?
Ni1 As3 Ni1 99_555 . 106_555 62.48(4) ?
Ni1 As3 Ni1 99_555 . 59_555 119.98(4) ?
Ni1 As3 Ni1 99_555 . 156_555 57.50(4) ?
Ni1 As3 Ni1 52_555 . 5_555 119.98(4) ?
Ni1 As3 Ni1 52_555 . 54_555 62.48(4) ?
Ni1 As3 Ni1 52_555 . 151_555 57.50(4) ?
Ni1 As3 Ni1 52_555 . 104_555 119.98(4) ?
Ni1 As3 Ni1 52_555 . 9_555 57.50(4) ?
Ni1 As3 Ni1 52_555 . 106_555 119.98(4) ?
Ni1 As3 Ni1 52_555 . 59_555 62.48(4) ?
Ni1 As3 Ni1 52_555 . 156_555 119.98(4) ?
Ni1 As3 Ni1 5_555 . 54_555 176.95(4) ?
Ni1 As3 Ni1 5_555 . 151_555 90.041(15) ?
Ni1 As3 Ni1 5_555 . 104_555 90.041(15) ?
Ni1 As3 Ni1 5_555 . 9_555 62.48(4) ?
Ni1 As3 Ni1 5_555 . 106_555 119.98(4) ?
Ni1 As3 Ni1 5_555 . 59_555 119.98(4) ?
Ni1 As3 Ni1 5_555 . 156_555 57.50(4) ?
Ni1 As3 Ni1 54_555 . 151_555 90.041(15) ?
Ni1 As3 Ni1 54_555 . 104_555 90.041(15) ?
Ni1 As3 Ni1 54_555 . 9_555 119.98(4) ?
Ni1 As3 Ni1 54_555 . 106_555 57.50(4) ?
Ni1 As3 Ni1 54_555 . 59_555 62.48(4) ?
Ni1 As3 Ni1 54_555 . 156_555 119.98(4) ?
Ni1 As3 Ni1 151_555 . 104_555 176.95(4) ?
Ni1 As3 Ni1 151_555 . 9_555 57.50(4) ?
Ni1 As3 Ni1 151_555 . 106_555 119.98(4) ?
Ni1 As3 Ni1 151_555 . 59_555 119.98(4) ?
Ni1 As3 Ni1 151_555 . 156_555 62.48(4) ?
Ni1 As3 Ni1 104_555 . 9_555 119.98(4) ?
Ni1 As3 Ni1 104_555 . 106_555 62.48(4) ?
Ni1 As3 Ni1 104_555 . 59_555 57.50(4) ?
Ni1 As3 Ni1 104_555 . 156_555 119.98(4) ?
Ni1 As3 Ni1 9_555 . 106_555 176.95(4) ?
Ni1 As3 Ni1 9_555 . 59_555 90.041(15) ?
Ni1 As3 Ni1 9_555 . 156_555 90.041(15) ?
Ni1 As3 Ni1 106_555 . 59_555 90.041(15) ?
Ni1 As3 Ni1 106_555 . 156_555 90.041(15) ?
Ni1 As3 Ni1 59_555 . 156_555 176.95(4) ?
Ni3 As4 Ni3 . . 2_665 109.47(4) ?
Ni3 As4 Ni3 . . 3_656 109.47(4) ?
Ni3 As4 Ni3 . . 4_566 109.47(4) ?
Ni3 As4 Ni3 . . 13_556 70.53(4) ?
Ni3 As4 Ni3 . . 14_666 180.0(5) ?
Ni3 As4 Ni3 . . 15_565 70.53(4) ?
Ni3 As4 Ni3 . . 16_655 70.53(4) ?
Ni3 As4 Cu3 . . . 0.0(5) ?
Ni3 As4 Cu3 . . 2_665 109.47(4) ?
Ni3 As4 Cu3 . . 3_656 109.47(4) ?
Ni3 As4 Cu3 . . 4_566 109.47(4) ?
Ni3 As4 Cu3 . . 13_556 70.53(4) ?
Ni3 As4 Cu3 . . 14_666 180.0(5) ?
Ni3 As4 Cu3 . . 15_565 70.53(4) ?
Ni3 As4 Cu3 . . 16_655 70.53(4) ?
Ni3 As4 Ni3 2_665 . 3_656 109.47(4) ?
Ni3 As4 Ni3 2_665 . 4_566 109.47(4) ?
Ni3 As4 Ni3 2_665 . 13_556 180.0(5) ?
Ni3 As4 Ni3 2_665 . 14_666 70.53(4) ?
Ni3 As4 Ni3 2_665 . 15_565 70.53(4) ?
Ni3 As4 Ni3 2_665 . 16_655 70.53(4) ?
Ni3 As4 Cu3 2_665 . . 109.47(4) ?
Ni3 As4 Cu3 2_665 . 2_665 0.0(5) ?
Ni3 As4 Cu3 2_665 . 3_656 109.47(4) ?
Ni3 As4 Cu3 2_665 . 4_566 109.47(4) ?
Ni3 As4 Cu3 2_665 . 13_556 180.0(5) ?
Ni3 As4 Cu3 2_665 . 14_666 70.53(4) ?
Ni3 As4 Cu3 2_665 . 15_565 70.53(4) ?
Ni3 As4 Cu3 2_665 . 16_655 70.53(4) ?
Ni3 As4 Ni3 3_656 . 4_566 109.47(4) ?
Ni3 As4 Ni3 3_656 . 13_556 70.53(4) ?
Ni3 As4 Ni3 3_656 . 14_666 70.53(4) ?
Ni3 As4 Ni3 3_656 . 15_565 180.0(5) ?
Ni3 As4 Ni3 3_656 . 16_655 70.53(4) ?
Ni3 As4 Cu3 3_656 . . 109.47(4) ?
Ni3 As4 Cu3 3_656 . 2_665 109.47(4) ?
Ni3 As4 Cu3 3_656 . 3_656 0.0(5) ?
Ni3 As4 Cu3 3_656 . 4_566 109.47(4) ?
Ni3 As4 Cu3 3_656 . 13_556 70.53(4) ?
Ni3 As4 Cu3 3_656 . 14_666 70.53(4) ?
Ni3 As4 Cu3 3_656 . 15_565 180.0(5) ?
Ni3 As4 Cu3 3_656 . 16_655 70.53(4) ?
Ni3 As4 Ni3 4_566 . 13_556 70.53(4) ?
Ni3 As4 Ni3 4_566 . 14_666 70.53(4) ?
Ni3 As4 Ni3 4_566 . 15_565 70.53(4) ?
Ni3 As4 Ni3 4_566 . 16_655 180.0(5) ?
Ni3 As4 Cu3 4_566 . . 109.47(4) ?
Ni3 As4 Cu3 4_566 . 2_665 109.47(4) ?
Ni3 As4 Cu3 4_566 . 3_656 109.47(4) ?
Ni3 As4 Cu3 4_566 . 4_566 0.0(5) ?
Ni3 As4 Cu3 4_566 . 13_556 70.53(4) ?
Ni3 As4 Cu3 4_566 . 14_666 70.53(4) ?
Ni3 As4 Cu3 4_566 . 15_565 70.53(4) ?
Ni3 As4 Cu3 4_566 . 16_655 180.0(5) ?
Ni3 As4 Ni3 13_556 . 14_666 109.47(4) ?
Ni3 As4 Ni3 13_556 . 15_565 109.47(4) ?
Ni3 As4 Ni3 13_556 . 16_655 109.47(4) ?
Ni3 As4 Cu3 13_556 . . 70.53(4) ?
Ni3 As4 Cu3 13_556 . 2_665 180.0(5) ?
Ni3 As4 Cu3 13_556 . 3_656 70.53(4) ?
Ni3 As4 Cu3 13_556 . 4_566 70.53(4) ?
Ni3 As4 Cu3 13_556 . 13_556 0.0(5) ?
Ni3 As4 Cu3 13_556 . 14_666 109.47(4) ?
Ni3 As4 Cu3 13_556 . 15_565 109.47(4) ?
Ni3 As4 Cu3 13_556 . 16_655 109.47(4) ?
Ni3 As4 Ni3 14_666 . 15_565 109.47(4) ?
Ni3 As4 Ni3 14_666 . 16_655 109.47(4) ?
Ni3 As4 Cu3 14_666 . . 180.0(5) ?
Ni3 As4 Cu3 14_666 . 2_665 70.53(4) ?
Ni3 As4 Cu3 14_666 . 3_656 70.53(4) ?
Ni3 As4 Cu3 14_666 . 4_566 70.53(4) ?
Ni3 As4 Cu3 14_666 . 13_556 109.47(4) ?
Ni3 As4 Cu3 14_666 . 14_666 0.0(5) ?
Ni3 As4 Cu3 14_666 . 15_565 109.47(4) ?
Ni3 As4 Cu3 14_666 . 16_655 109.47(4) ?
Ni3 As4 Ni3 15_565 . 16_655 109.47(4) ?
Ni3 As4 Cu3 15_565 . . 70.53(4) ?
Ni3 As4 Cu3 15_565 . 2_665 70.53(4) ?
Ni3 As4 Cu3 15_565 . 3_656 180.0(5) ?
Ni3 As4 Cu3 15_565 . 4_566 70.53(4) ?
Ni3 As4 Cu3 15_565 . 13_556 109.47(4) ?
Ni3 As4 Cu3 15_565 . 14_666 109.47(4) ?
Ni3 As4 Cu3 15_565 . 15_565 0.0(5) ?
Ni3 As4 Cu3 15_565 . 16_655 109.47(4) ?
Ni3 As4 Cu3 16_655 . . 70.53(4) ?
Ni3 As4 Cu3 16_655 . 2_665 70.53(4) ?
Ni3 As4 Cu3 16_655 . 3_656 70.53(4) ?
Ni3 As4 Cu3 16_655 . 4_566 180.0(5) ?
Ni3 As4 Cu3 16_655 . 13_556 109.47(4) ?
Ni3 As4 Cu3 16_655 . 14_666 109.47(4) ?
Ni3 As4 Cu3 16_655 . 15_565 109.47(4) ?
Ni3 As4 Cu3 16_655 . 16_655 0.0(5) ?
Cu3 As4 Cu3 . . 2_665 109.47(4) ?
Cu3 As4 Cu3 . . 3_656 109.47(4) ?
Cu3 As4 Cu3 . . 4_566 109.47(4) ?
Cu3 As4 Cu3 . . 13_556 70.53(4) ?
Cu3 As4 Cu3 . . 14_666 180.0(5) ?
Cu3 As4 Cu3 . . 15_565 70.53(4) ?
Cu3 As4 Cu3 . . 16_655 70.53(4) ?
Cu3 As4 Cu3 2_665 . 3_656 109.47(4) ?
Cu3 As4 Cu3 2_665 . 4_566 109.47(4) ?
Cu3 As4 Cu3 2_665 . 13_556 180.0(5) ?
Cu3 As4 Cu3 2_665 . 14_666 70.53(4) ?
Cu3 As4 Cu3 2_665 . 15_565 70.53(4) ?
Cu3 As4 Cu3 2_665 . 16_655 70.53(4) ?
Cu3 As4 Cu3 3_656 . 4_566 109.47(4) ?
Cu3 As4 Cu3 3_656 . 13_556 70.53(4) ?
Cu3 As4 Cu3 3_656 . 14_666 70.53(4) ?
Cu3 As4 Cu3 3_656 . 15_565 180.0(5) ?
Cu3 As4 Cu3 3_656 . 16_655 70.53(4) ?
Cu3 As4 Cu3 4_566 . 13_556 70.53(4) ?
Cu3 As4 Cu3 4_566 . 14_666 70.53(4) ?
Cu3 As4 Cu3 4_566 . 15_565 70.53(4) ?
Cu3 As4 Cu3 4_566 . 16_655 180.0(5) ?
Cu3 As4 Cu3 13_556 . 14_666 109.47(4) ?
Cu3 As4 Cu3 13_556 . 15_565 109.47(4) ?
Cu3 As4 Cu3 13_556 . 16_655 109.47(4) ?
Cu3 As4 Cu3 14_666 . 15_565 109.47(4) ?
Cu3 As4 Cu3 14_666 . 16_655 109.47(4) ?
Cu3 As4 Cu3 15_565 . 16_655 109.47(4) ?
