# Supplementary material for: Effect of Transition Metal Substitution on the Structure and Properties of a Clathrate-Like Compound Eu7Cu44As23
Source: Materials (Basel). 2016 Jul 19;9(7):587. doi: 10.3390/ma9070587 (PMC5456878; doi:10.3390/ma9070587)
Supplement: Supplementary file 1 [file materials-09-00587-s001.zip › 7-44-23_Ni12.cif]

data_global

_publ_contact_author_name        'Igor Plokhikh'
_publ_contact_author_address     
'MSU,Faculty of Chemistry,Russia,119991,Moscow1GSP-1,Leninskiye Gory.r.540'
_publ_contact_author_email       ig.plohih@yandex.ru
_publ_contact_author_phone       8-926-289-73-27
_publ_contact_author_fax         ?
loop_
_publ_author_name
_publ_author_address
'Plokhikh, Igor' -
'Dmitri Charkin, Dmitri' -
'Verchenko, Valeri' -
'Ignatyev, Ivan' -
'Kazakov, Sergey' -
'Sobolev, Alexey' -
'Presniakov, Igor' -
'Tsirlin, Alexander ' -
'Shevelkov, Andrei ' -
_publ_section_references         
;
Petricek, V., Dusek, M. & Palatinus L. (2006). Jana2006.
Structure Determination Software Programs.
Institute of Physics, Praha, Czech Republic.

Palatinus L. & Chapuis G. (2007). J. Appl. Cryst. 40, 786-790.

Brandenburg, K. & Putz, H. (2005). DIAMOND Version 3.
Crystal Impact GbR, Postfach 1251, D-53002 Bonn, Germany.
;

data_I
_publ_requested_journal          Materials

# 5. CHEMICAL DATA

_chemical_name_systematic        ?
_chemical_formula_moiety         'Eu7 Cu22 Ni12 As23'
_chemical_formula_sum            'As23 Cu25.186 Eu7 Ni18.814'
_chemical_formula_structural     'Eu7 Cu22 Ni12 As23'
_chemical_formula_analytical     NO
_chemical_formula_iupac          'Eu7 Cu22 Ni12 As23'
_chemical_formula_weight         5491.6

_symmetry_cell_setting           cubic
_symmetry_space_group_name_H-M   'F m -3 m'
_symmetry_Int_Tables_number      225

_chemical_absolute_configuration .
_symmetry_space_group_name_Hall  '-F 4 2 3'

loop_
_space_group_symop_id
_space_group_symop_operation_xyz
1 x,y,z
2 -x,-y,z
3 -x,y,-z
4 x,-y,-z
5 z,x,y
6 z,-x,-y
7 -z,-x,y
8 -z,x,-y
9 y,z,x
10 -y,z,-x
11 y,-z,-x
12 -y,-z,x
13 y,x,-z
14 -y,-x,-z
15 y,-x,z
16 -y,x,z
17 x,z,-y
18 -x,z,y
19 -x,-z,-y
20 x,-z,y
21 z,y,-x
22 z,-y,x
23 -z,y,x
24 -z,-y,-x
25 -x,-y,-z
26 x,y,-z
27 x,-y,z
28 -x,y,z
29 -z,-x,-y
30 -z,x,y
31 z,x,-y
32 z,-x,y
33 -y,-z,-x
34 y,-z,x
35 -y,z,x
36 y,z,-x
37 -y,-x,z
38 y,x,z
39 -y,x,-z
40 y,-x,-z
41 -x,-z,y
42 x,-z,-y
43 x,z,y
44 -x,z,-y
45 -z,-y,x
46 -z,y,-x
47 z,-y,-x
48 z,y,x
49 x,y+1/2,z+1/2
50 -x,-y+1/2,z+1/2
51 -x,y+1/2,-z+1/2
52 x,-y+1/2,-z+1/2
53 z,x+1/2,y+1/2
54 z,-x+1/2,-y+1/2
55 -z,-x+1/2,y+1/2
56 -z,x+1/2,-y+1/2
57 y,z+1/2,x+1/2
58 -y,z+1/2,-x+1/2
59 y,-z+1/2,-x+1/2
60 -y,-z+1/2,x+1/2
61 y,x+1/2,-z+1/2
62 -y,-x+1/2,-z+1/2
63 y,-x+1/2,z+1/2
64 -y,x+1/2,z+1/2
65 x,z+1/2,-y+1/2
66 -x,z+1/2,y+1/2
67 -x,-z+1/2,-y+1/2
68 x,-z+1/2,y+1/2
69 z,y+1/2,-x+1/2
70 z,-y+1/2,x+1/2
71 -z,y+1/2,x+1/2
72 -z,-y+1/2,-x+1/2
73 -x,-y+1/2,-z+1/2
74 x,y+1/2,-z+1/2
75 x,-y+1/2,z+1/2
76 -x,y+1/2,z+1/2
77 -z,-x+1/2,-y+1/2
78 -z,x+1/2,y+1/2
79 z,x+1/2,-y+1/2
80 z,-x+1/2,y+1/2
81 -y,-z+1/2,-x+1/2
82 y,-z+1/2,x+1/2
83 -y,z+1/2,x+1/2
84 y,z+1/2,-x+1/2
85 -y,-x+1/2,z+1/2
86 y,x+1/2,z+1/2
87 -y,x+1/2,-z+1/2
88 y,-x+1/2,-z+1/2
89 -x,-z+1/2,y+1/2
90 x,-z+1/2,-y+1/2
91 x,z+1/2,y+1/2
92 -x,z+1/2,-y+1/2
93 -z,-y+1/2,x+1/2
94 -z,y+1/2,-x+1/2
95 z,-y+1/2,-x+1/2
96 z,y+1/2,x+1/2
97 x+1/2,y,z+1/2
98 -x+1/2,-y,z+1/2
99 -x+1/2,y,-z+1/2
100 x+1/2,-y,-z+1/2
101 z+1/2,x,y+1/2
102 z+1/2,-x,-y+1/2
103 -z+1/2,-x,y+1/2
104 -z+1/2,x,-y+1/2
105 y+1/2,z,x+1/2
106 -y+1/2,z,-x+1/2
107 y+1/2,-z,-x+1/2
108 -y+1/2,-z,x+1/2
109 y+1/2,x,-z+1/2
110 -y+1/2,-x,-z+1/2
111 y+1/2,-x,z+1/2
112 -y+1/2,x,z+1/2
113 x+1/2,z,-y+1/2
114 -x+1/2,z,y+1/2
115 -x+1/2,-z,-y+1/2
116 x+1/2,-z,y+1/2
117 z+1/2,y,-x+1/2
118 z+1/2,-y,x+1/2
119 -z+1/2,y,x+1/2
120 -z+1/2,-y,-x+1/2
121 -x+1/2,-y,-z+1/2
122 x+1/2,y,-z+1/2
123 x+1/2,-y,z+1/2
124 -x+1/2,y,z+1/2
125 -z+1/2,-x,-y+1/2
126 -z+1/2,x,y+1/2
127 z+1/2,x,-y+1/2
128 z+1/2,-x,y+1/2
129 -y+1/2,-z,-x+1/2
130 y+1/2,-z,x+1/2
131 -y+1/2,z,x+1/2
132 y+1/2,z,-x+1/2
133 -y+1/2,-x,z+1/2
134 y+1/2,x,z+1/2
135 -y+1/2,x,-z+1/2
136 y+1/2,-x,-z+1/2
137 -x+1/2,-z,y+1/2
138 x+1/2,-z,-y+1/2
139 x+1/2,z,y+1/2
140 -x+1/2,z,-y+1/2
141 -z+1/2,-y,x+1/2
142 -z+1/2,y,-x+1/2
143 z+1/2,-y,-x+1/2
144 z+1/2,y,x+1/2
145 x+1/2,y+1/2,z
146 -x+1/2,-y+1/2,z
147 -x+1/2,y+1/2,-z
148 x+1/2,-y+1/2,-z
149 z+1/2,x+1/2,y
150 z+1/2,-x+1/2,-y
151 -z+1/2,-x+1/2,y
152 -z+1/2,x+1/2,-y
153 y+1/2,z+1/2,x
154 -y+1/2,z+1/2,-x
155 y+1/2,-z+1/2,-x
156 -y+1/2,-z+1/2,x
157 y+1/2,x+1/2,-z
158 -y+1/2,-x+1/2,-z
159 y+1/2,-x+1/2,z
160 -y+1/2,x+1/2,z
161 x+1/2,z+1/2,-y
162 -x+1/2,z+1/2,y
163 -x+1/2,-z+1/2,-y
164 x+1/2,-z+1/2,y
165 z+1/2,y+1/2,-x
166 z+1/2,-y+1/2,x
167 -z+1/2,y+1/2,x
168 -z+1/2,-y+1/2,-x
169 -x+1/2,-y+1/2,-z
170 x+1/2,y+1/2,-z
171 x+1/2,-y+1/2,z
172 -x+1/2,y+1/2,z
173 -z+1/2,-x+1/2,-y
174 -z+1/2,x+1/2,y
175 z+1/2,x+1/2,-y
176 z+1/2,-x+1/2,y
177 -y+1/2,-z+1/2,-x
178 y+1/2,-z+1/2,x
179 -y+1/2,z+1/2,x
180 y+1/2,z+1/2,-x
181 -y+1/2,-x+1/2,z
182 y+1/2,x+1/2,z
183 -y+1/2,x+1/2,-z
184 y+1/2,-x+1/2,-z
185 -x+1/2,-z+1/2,y
186 x+1/2,-z+1/2,-y
187 x+1/2,z+1/2,y
188 -x+1/2,z+1/2,-y
189 -z+1/2,-y+1/2,x
190 -z+1/2,y+1/2,-x
191 z+1/2,-y+1/2,-x
192 z+1/2,y+1/2,x

_cell_length_a                 	 16.48300(7)
_cell_length_b                   16.48300(7)
_cell_length_c                   16.48300(7)
_cell_angle_alpha                90
_cell_angle_beta                 90
_cell_angle_gamma                90
_cell_volume                     4478.25(3)
_cell_measurement_reflns_used    186
_cell_measurement_theta_min      2.5
_cell_measurement_theta_max      55


_cell_formula_units_Z            4
_cell_measurement_temperature    293
_cell_special_details            
; ?
;

_exptl_crystal_density_diffrn    8.1451
_exptl_crystal_F_000             9831


_exptl_absorpt_coefficient_mu    108.166


_exptl_special_details           ?
_pd_instr_location               
; ?
;
_pd_calibration_special_details  
; ?
;
_exptl_crystal_colour            black

_diffrn_radiation_probe          x-ray
_diffrn_radiation_type           'Cu K\a'
_diffrn_radiation_wavelength     1.5418
_diffrn_source                   
;rotating-anode X-ray tube
;
_diffrn_source_type              'Powder Xpert'
_diffrn_source_target            ?
_diffrn_radiation_monochromator  ?
_diffrn_measurement_device       'Powder Xpert'
_diffrn_measurement_device_type  'powder diffractometer'
_diffrn_detector                 ?
_diffrn_detector_type            ?
_diffrn_ambient_temperature 	293

_pd_meas_scan_method             ?
_pd_meas_special_details         
; ?
;
_pd_meas_number_of_points        7996
_pd_meas_2theta_range_min        5.017
_pd_meas_2theta_range_max        109.991
_pd_meas_2theta_range_inc        0.013

_diffrn_measurement_method       ?


_pd_proc_ls_special_details      
; ?
;
_pd_proc_ls_profile_function     Lorentzian
_pd_proc_ls_background_function  'Legendre polynoms'
_pd_proc_ls_pref_orient_corr     none
_pd_proc_ls_prof_R_factor        0.0151
_pd_proc_ls_prof_wR_factor       0.0199
_pd_proc_ls_prof_wR_expected     0.0144

_refine_special_details          
; ?
;

_refine_ls_R_factor_gt           0.0203
_refine_ls_wR_factor_gt          0.0209
_refine_ls_R_factor_all          0.0230
_refine_ls_wR_factor_all         0.0216
_refine_ls_goodness_of_fit_all   1.38
_refine_ls_number_parameters     52
_refine_ls_number_restraints     0
_refine_ls_number_constraints    0
_refine_ls_weighting_scheme      sigma
_refine_ls_shift/su_max          0.0391
_refine_ls_shift/su_mean         0.0152
_refine_diff_density_max         1.66
_refine_diff_density_min         -1.40

_pd_proc_2theta_range_min        5.017
_pd_proc_2theta_range_max        109.991
_pd_proc_2theta_range_inc        0.013
_pd_proc_wavelength              ?

_pd_block_diffractogram_id       ?


loop_
_atom_type_symbol
_atom_type_scat_dispersion_real
_atom_type_scat_dispersion_imag
_atom_type_scat_source
As -0.9300 1.0051 'International Tables Vol C tables 4.2.6.8 and 6.1.1.1'
Cu -1.9646 0.5888 'International Tables Vol C tables 4.2.6.8 and 6.1.1.1'
Eu -8.9294 11.1857 'International Tables Vol C tables 4.2.6.8 and 6.1.1.1'
Ni -3.0029 0.5091 'International Tables Vol C tables 4.2.6.8 and 6.1.1.1'

loop_
_atom_site_label
_atom_site_type_symbol
_atom_site_fract_x
_atom_site_fract_y
_atom_site_fract_z
_atom_site_adp_type
_atom_site_U_iso_or_equiv
_atom_site_site_symmetry_multiplicity
_atom_site_occupancy
_atom_site_calc_flag
_atom_site_refinement_flags
_atom_site_disorder_assembly
_atom_site_disorder_group
Eu1 Eu 0.24340(11) 0 0 Uiso 0.0054(4) 24 1 d . . .
Eu2 Eu 0 0 0 Uiso 0.0015(11) 4 1 d . . .
Cu1 Cu 0.13670(5) 0.13670(5) 0.25436(13) Uiso 0.0083(4) 96 0.7696 d . . .
Ni1 Ni 0.13670(5) 0.13670(5) 0.25436(13) Uiso 0.0083(4) 96 0.2304 d . . .
Cu2 Cu 0 0.18523(9) 0.18523(9) Uiso 0.0104(8) 48 0.6068 d . . .
Ni2 Ni 0 0.18523(9) 0.18523(9) Uiso 0.0104(8) 48 0.3932 d . . .
Ni3 Ni 0.41377(10) 0.41377(10) 0.41377(10) Uiso 0.0095(10) 32 1 d . . .
As1 As 0.5 0.16905(7) 0.16905(7) Uiso 0.0039(5) 48 1 d . . .
As2 As 0.10934(7) 0.10934(7) 0.10934(7) Uiso 0.0066(7) 32 1 d . . .
As3 As 0.25 0.25 0.25 Uiso 0.0023(9) 8 1 d . . .
As4 As 0.5 0.5 0.5 Uiso 0.020(2) 4 1 d . . .

loop_
_geom_bond_atom_site_label_1
_geom_bond_atom_site_label_2
_geom_bond_site_symmetry_1
_geom_bond_site_symmetry_2
_geom_bond_distance
_geom_bond_publ_flag
Eu1 Eu2 . . 4.0120(18) ?
Eu1 Cu1 . 5_555 3.1917(8) ?
Eu1 Cu1 . 6_555 3.1917(8) ?
Eu1 Cu1 . 21_555 3.1917(8) ?
Eu1 Cu1 . 22_555 3.1917(8) ?
Eu1 Ni1 . 5_555 3.1917(8) ?
Eu1 Ni1 . 6_555 3.1917(8) ?
Eu1 Ni1 . 21_555 3.1917(8) ?
Eu1 Ni1 . 22_555 3.1917(8) ?
Eu1 Cu2 . 5_555 3.2002(16) ?
Eu1 Cu2 . 6_555 3.2002(16) ?
Eu1 Cu2 . 9_555 3.2002(16) ?
Eu1 Cu2 . 11_555 3.2002(16) ?
Eu1 Ni2 . 5_555 3.2002(16) ?
Eu1 Ni2 . 6_555 3.2002(16) ?
Eu1 Ni2 . 9_555 3.2002(16) ?
Eu1 Ni2 . 11_555 3.2002(16) ?
Eu1 Ni3 . 49_544 3.453(2) ?
Eu1 Ni3 . 52_555 3.453(2) ?
Eu1 Ni3 . 61_545 3.453(2) ?
Eu1 Ni3 . 63_554 3.453(2) ?
Eu1 As1 . 151_555 3.1380(14) ?
Eu1 As1 . 152_545 3.1380(14) ?
Eu1 As1 . 106_555 3.1380(14) ?
Eu1 As1 . 108_554 3.1380(14) ?
Eu1 As2 . . 3.3733(17) ?
Eu1 As2 . 4_555 3.3733(17) ?
Eu1 As2 . 13_555 3.3733(17) ?
Eu1 As2 . 15_555 3.3733(17) ?
Eu2 As2 . . 3.1216(12) ?
Eu2 As2 . 2_555 3.1216(12) ?
Eu2 As2 . 3_555 3.1216(12) ?
Eu2 As2 . 4_555 3.1216(12) ?
Eu2 As2 . 13_555 3.1216(12) ?
Eu2 As2 . 14_555 3.1216(12) ?
Eu2 As2 . 15_555 3.1216(12) ?
Eu2 As2 . 16_555 3.1216(12) ?
Cu1 Cu1 . 5_555 2.743(2) ?
Cu1 Cu1 . 104_555 2.539(2) ?
Cu1 Cu1 . 9_555 2.743(2) ?
Cu1 Cu1 . 59_555 2.539(2) ?
Cu1 Ni1 . . 0 ?
Cu1 Ni1 . 5_555 2.743(2) ?
Cu1 Ni1 . 104_555 2.539(2) ?
Cu1 Ni1 . 9_555 2.743(2) ?
Cu1 Ni1 . 59_555 2.539(2) ?
Cu1 Cu2 . . 2.6486(14) ?
Cu1 Cu2 . 5_555 2.6486(14) ?
Cu1 Ni2 . . 2.6486(14) ?
Cu1 Ni2 . 5_555 2.6486(14) ?
Cu1 Ni3 . 146_555 2.879(3) ?
Cu1 As1 . 99_555 2.6373(14) ?
Cu1 As1 . 54_555 2.6373(14) ?
Cu1 As2 . . 2.474(2) ?
Cu1 As3 . . 2.6421(8) ?
Ni1 Ni1 . 5_555 2.743(2) ?
Ni1 Ni1 . 104_555 2.539(2) ?
Ni1 Ni1 . 9_555 2.743(2) ?
Ni1 Ni1 . 59_555 2.539(2) ?
Ni1 Cu2 . . 2.6486(14) ?
Ni1 Cu2 . 5_555 2.6486(14) ?
Ni1 Ni2 . . 2.6486(14) ?
Ni1 Ni2 . 5_555 2.6486(14) ?
Ni1 As1 . 99_555 2.6373(14) ?
Ni1 As1 . 54_555 2.6373(14) ?
Ni1 As2 . . 2.474(2) ?
Ni1 As3 . . 2.6421(8) ?
Cu2 Ni2 . . 0 ?
Cu2 As1 . 146_555 2.4167(19) ?
Cu2 As1 . 99_555 2.4167(19) ?
Cu2 As2 . . 2.5254(16) ?
Cu2 As2 . 16_555 2.5254(16) ?
Ni2 As1 . 146_555 2.4167(19) ?
Ni2 As1 . 99_555 2.4167(19) ?
Ni2 As2 . . 2.5254(16) ?
Ni2 As2 . 16_555 2.5254(16) ?
Ni3 Ni3 . 13_556 2.843(2) ?
Ni3 Ni3 . 15_565 2.843(2) ?
Ni3 Ni3 . 16_655 2.843(2) ?
Ni3 As1 . 52_555 2.3974(19) ?
Ni3 As1 . 104_555 2.3974(19) ?
Ni3 As1 . 156_555 2.3974(19) ?
Ni3 As4 . . 2.4618(16) ?
loop_
_geom_angle_atom_site_label_1
_geom_angle_atom_site_label_2
_geom_angle_atom_site_label_3
_geom_angle_site_symmetry_1
_geom_angle_site_symmetry_2
_geom_angle_site_symmetry_3
_geom_angle
_geom_angle_publ_flag
Eu2 Eu1 Cu1 . . 5_555 93.24(5) ?
Eu2 Eu1 Cu1 . . 6_555 93.24(5) ?
Eu2 Eu1 Cu1 . . 21_555 93.24(5) ?
Eu2 Eu1 Cu1 . . 22_555 93.24(5) ?
Eu2 Eu1 Ni1 . . 5_555 93.24(5) ?
Eu2 Eu1 Ni1 . . 6_555 93.24(5) ?
Eu2 Eu1 Ni1 . . 21_555 93.24(5) ?
Eu2 Eu1 Ni1 . . 22_555 93.24(5) ?
Eu2 Eu1 Cu2 . . 5_555 72.57(4) ?
Eu2 Eu1 Cu2 . . 6_555 72.57(4) ?
Eu2 Eu1 Cu2 . . 9_555 72.57(4) ?
Eu2 Eu1 Cu2 . . 11_555 72.57(4) ?
Eu2 Eu1 Ni2 . . 5_555 72.57(4) ?
Eu2 Eu1 Ni2 . . 6_555 72.57(4) ?
Eu2 Eu1 Ni2 . . 9_555 72.57(4) ?
Eu2 Eu1 Ni2 . . 11_555 72.57(4) ?
Eu2 Eu1 Ni3 . . 49_544 144.41(3) ?
Eu2 Eu1 Ni3 . . 52_555 144.41(3) ?
Eu2 Eu1 Ni3 . . 61_545 144.41(3) ?
Eu2 Eu1 Ni3 . . 63_554 144.41(3) ?
Eu2 Eu1 As1 . . 151_555 117.38(4) ?
Eu2 Eu1 As1 . . 152_545 117.38(4) ?
Eu2 Eu1 As1 . . 106_555 117.38(4) ?
Eu2 Eu1 As1 . . 108_554 117.38(4) ?
Eu2 Eu1 As2 . . . 49.08(3) ?
Eu2 Eu1 As2 . . 4_555 49.08(3) ?
Eu2 Eu1 As2 . . 13_555 49.08(3) ?
Eu2 Eu1 As2 . . 15_555 49.08(3) ?
Cu1 Eu1 Cu1 5_555 . 6_555 173.51(8) ?
Cu1 Eu1 Cu1 5_555 . 21_555 89.82(2) ?
Cu1 Eu1 Cu1 5_555 . 22_555 89.82(2) ?
Cu1 Eu1 Ni1 5_555 . 5_555 0.0(5) ?
Cu1 Eu1 Ni1 5_555 . 6_555 173.51(8) ?
Cu1 Eu1 Ni1 5_555 . 21_555 89.82(2) ?
Cu1 Eu1 Ni1 5_555 . 22_555 89.82(2) ?
Cu1 Eu1 Cu2 5_555 . 5_555 48.96(2) ?
Cu1 Eu1 Cu2 5_555 . 6_555 133.67(3) ?
Cu1 Eu1 Cu2 5_555 . 9_555 48.96(2) ?
Cu1 Eu1 Cu2 5_555 . 11_555 133.67(3) ?
Cu1 Eu1 Ni2 5_555 . 5_555 48.96(2) ?
Cu1 Eu1 Ni2 5_555 . 6_555 133.67(3) ?
Cu1 Eu1 Ni2 5_555 . 9_555 48.96(2) ?
Cu1 Eu1 Ni2 5_555 . 11_555 133.67(3) ?
Cu1 Eu1 Ni3 5_555 . 49_544 122.35(7) ?
Cu1 Eu1 Ni3 5_555 . 52_555 51.16(5) ?
Cu1 Eu1 Ni3 5_555 . 61_545 87.36(5) ?
Cu1 Eu1 Ni3 5_555 . 63_554 87.36(5) ?
Cu1 Eu1 As1 5_555 . 151_555 49.24(3) ?
Cu1 Eu1 As1 5_555 . 152_545 126.93(4) ?
Cu1 Eu1 As1 5_555 . 106_555 49.24(3) ?
Cu1 Eu1 As1 5_555 . 108_554 126.93(4) ?
Cu1 Eu1 As2 5_555 . . 44.17(4) ?
Cu1 Eu1 As2 5_555 . 4_555 142.32(7) ?
Cu1 Eu1 As2 5_555 . 13_555 92.12(4) ?
Cu1 Eu1 As2 5_555 . 15_555 92.12(4) ?
Cu1 Eu1 Cu1 6_555 . 21_555 89.82(2) ?
Cu1 Eu1 Cu1 6_555 . 22_555 89.82(2) ?
Cu1 Eu1 Ni1 6_555 . 5_555 173.51(8) ?
Cu1 Eu1 Ni1 6_555 . 6_555 0.0(5) ?
Cu1 Eu1 Ni1 6_555 . 21_555 89.82(2) ?
Cu1 Eu1 Ni1 6_555 . 22_555 89.82(2) ?
Cu1 Eu1 Cu2 6_555 . 5_555 133.67(3) ?
Cu1 Eu1 Cu2 6_555 . 6_555 48.96(2) ?
Cu1 Eu1 Cu2 6_555 . 9_555 133.67(3) ?
Cu1 Eu1 Cu2 6_555 . 11_555 48.96(2) ?
Cu1 Eu1 Ni2 6_555 . 5_555 133.67(3) ?
Cu1 Eu1 Ni2 6_555 . 6_555 48.96(2) ?
Cu1 Eu1 Ni2 6_555 . 9_555 133.67(3) ?
Cu1 Eu1 Ni2 6_555 . 11_555 48.96(2) ?
Cu1 Eu1 Ni3 6_555 . 49_544 51.16(5) ?
Cu1 Eu1 Ni3 6_555 . 52_555 122.35(7) ?
Cu1 Eu1 Ni3 6_555 . 61_545 87.36(5) ?
Cu1 Eu1 Ni3 6_555 . 63_554 87.36(5) ?
Cu1 Eu1 As1 6_555 . 151_555 126.93(4) ?
Cu1 Eu1 As1 6_555 . 152_545 49.24(3) ?
Cu1 Eu1 As1 6_555 . 106_555 126.93(4) ?
Cu1 Eu1 As1 6_555 . 108_554 49.24(3) ?
Cu1 Eu1 As2 6_555 . . 142.32(7) ?
Cu1 Eu1 As2 6_555 . 4_555 44.17(4) ?
Cu1 Eu1 As2 6_555 . 13_555 92.12(4) ?
Cu1 Eu1 As2 6_555 . 15_555 92.12(4) ?
Cu1 Eu1 Cu1 21_555 . 22_555 173.51(8) ?
Cu1 Eu1 Ni1 21_555 . 5_555 89.82(2) ?
Cu1 Eu1 Ni1 21_555 . 6_555 89.82(2) ?
Cu1 Eu1 Ni1 21_555 . 21_555 0.0(5) ?
Cu1 Eu1 Ni1 21_555 . 22_555 173.51(8) ?
Cu1 Eu1 Cu2 21_555 . 5_555 133.67(3) ?
Cu1 Eu1 Cu2 21_555 . 6_555 48.96(2) ?
Cu1 Eu1 Cu2 21_555 . 9_555 48.96(2) ?
Cu1 Eu1 Cu2 21_555 . 11_555 133.67(3) ?
Cu1 Eu1 Ni2 21_555 . 5_555 133.67(3) ?
Cu1 Eu1 Ni2 21_555 . 6_555 48.96(2) ?
Cu1 Eu1 Ni2 21_555 . 9_555 48.96(2) ?
Cu1 Eu1 Ni2 21_555 . 11_555 133.67(3) ?
Cu1 Eu1 Ni3 21_555 . 49_544 87.36(5) ?
Cu1 Eu1 Ni3 21_555 . 52_555 87.36(5) ?
Cu1 Eu1 Ni3 21_555 . 61_545 122.35(7) ?
Cu1 Eu1 Ni3 21_555 . 63_554 51.16(5) ?
Cu1 Eu1 As1 21_555 . 151_555 126.93(4) ?
Cu1 Eu1 As1 21_555 . 152_545 49.24(3) ?
Cu1 Eu1 As1 21_555 . 106_555 49.24(3) ?
Cu1 Eu1 As1 21_555 . 108_554 126.93(4) ?
Cu1 Eu1 As2 21_555 . . 92.12(4) ?
Cu1 Eu1 As2 21_555 . 4_555 92.12(4) ?
Cu1 Eu1 As2 21_555 . 13_555 44.17(4) ?
Cu1 Eu1 As2 21_555 . 15_555 142.32(7) ?
Cu1 Eu1 Ni1 22_555 . 5_555 89.82(2) ?
Cu1 Eu1 Ni1 22_555 . 6_555 89.82(2) ?
Cu1 Eu1 Ni1 22_555 . 21_555 173.51(8) ?
Cu1 Eu1 Ni1 22_555 . 22_555 0.0(5) ?
Cu1 Eu1 Cu2 22_555 . 5_555 48.96(2) ?
Cu1 Eu1 Cu2 22_555 . 6_555 133.67(3) ?
Cu1 Eu1 Cu2 22_555 . 9_555 133.67(3) ?
Cu1 Eu1 Cu2 22_555 . 11_555 48.96(2) ?
Cu1 Eu1 Ni2 22_555 . 5_555 48.96(2) ?
Cu1 Eu1 Ni2 22_555 . 6_555 133.67(3) ?
Cu1 Eu1 Ni2 22_555 . 9_555 133.67(3) ?
Cu1 Eu1 Ni2 22_555 . 11_555 48.96(2) ?
Cu1 Eu1 Ni3 22_555 . 49_544 87.36(5) ?
Cu1 Eu1 Ni3 22_555 . 52_555 87.36(5) ?
Cu1 Eu1 Ni3 22_555 . 61_545 51.16(5) ?
Cu1 Eu1 Ni3 22_555 . 63_554 122.35(7) ?
Cu1 Eu1 As1 22_555 . 151_555 49.24(3) ?
Cu1 Eu1 As1 22_555 . 152_545 126.93(4) ?
Cu1 Eu1 As1 22_555 . 106_555 126.93(4) ?
Cu1 Eu1 As1 22_555 . 108_554 49.24(3) ?
Cu1 Eu1 As2 22_555 . . 92.12(4) ?
Cu1 Eu1 As2 22_555 . 4_555 92.12(4) ?
Cu1 Eu1 As2 22_555 . 13_555 142.32(7) ?
Cu1 Eu1 As2 22_555 . 15_555 44.17(4) ?
Ni1 Eu1 Ni1 5_555 . 6_555 173.51(8) ?
Ni1 Eu1 Ni1 5_555 . 21_555 89.82(2) ?
Ni1 Eu1 Ni1 5_555 . 22_555 89.82(2) ?
Ni1 Eu1 Cu2 5_555 . 5_555 48.96(2) ?
Ni1 Eu1 Cu2 5_555 . 6_555 133.67(3) ?
Ni1 Eu1 Cu2 5_555 . 9_555 48.96(2) ?
Ni1 Eu1 Cu2 5_555 . 11_555 133.67(3) ?
Ni1 Eu1 Ni2 5_555 . 5_555 48.96(2) ?
Ni1 Eu1 Ni2 5_555 . 6_555 133.67(3) ?
Ni1 Eu1 Ni2 5_555 . 9_555 48.96(2) ?
Ni1 Eu1 Ni2 5_555 . 11_555 133.67(3) ?
Ni1 Eu1 Ni3 5_555 . 49_544 122.35(7) ?
Ni1 Eu1 Ni3 5_555 . 52_555 51.16(5) ?
Ni1 Eu1 Ni3 5_555 . 61_545 87.36(5) ?
Ni1 Eu1 Ni3 5_555 . 63_554 87.36(5) ?
Ni1 Eu1 As1 5_555 . 151_555 49.24(3) ?
Ni1 Eu1 As1 5_555 . 152_545 126.93(4) ?
Ni1 Eu1 As1 5_555 . 106_555 49.24(3) ?
Ni1 Eu1 As1 5_555 . 108_554 126.93(4) ?
Ni1 Eu1 As2 5_555 . . 44.17(4) ?
Ni1 Eu1 As2 5_555 . 4_555 142.32(7) ?
Ni1 Eu1 As2 5_555 . 13_555 92.12(4) ?
Ni1 Eu1 As2 5_555 . 15_555 92.12(4) ?
Ni1 Eu1 Ni1 6_555 . 21_555 89.82(2) ?
Ni1 Eu1 Ni1 6_555 . 22_555 89.82(2) ?
Ni1 Eu1 Cu2 6_555 . 5_555 133.67(3) ?
Ni1 Eu1 Cu2 6_555 . 6_555 48.96(2) ?
Ni1 Eu1 Cu2 6_555 . 9_555 133.67(3) ?
Ni1 Eu1 Cu2 6_555 . 11_555 48.96(2) ?
Ni1 Eu1 Ni2 6_555 . 5_555 133.67(3) ?
Ni1 Eu1 Ni2 6_555 . 6_555 48.96(2) ?
Ni1 Eu1 Ni2 6_555 . 9_555 133.67(3) ?
Ni1 Eu1 Ni2 6_555 . 11_555 48.96(2) ?
Ni1 Eu1 Ni3 6_555 . 49_544 51.16(5) ?
Ni1 Eu1 Ni3 6_555 . 52_555 122.35(7) ?
Ni1 Eu1 Ni3 6_555 . 61_545 87.36(5) ?
Ni1 Eu1 Ni3 6_555 . 63_554 87.36(5) ?
Ni1 Eu1 As1 6_555 . 151_555 126.93(4) ?
Ni1 Eu1 As1 6_555 . 152_545 49.24(3) ?
Ni1 Eu1 As1 6_555 . 106_555 126.93(4) ?
Ni1 Eu1 As1 6_555 . 108_554 49.24(3) ?
Ni1 Eu1 As2 6_555 . . 142.32(7) ?
Ni1 Eu1 As2 6_555 . 4_555 44.17(4) ?
Ni1 Eu1 As2 6_555 . 13_555 92.12(4) ?
Ni1 Eu1 As2 6_555 . 15_555 92.12(4) ?
Ni1 Eu1 Ni1 21_555 . 22_555 173.51(8) ?
Ni1 Eu1 Cu2 21_555 . 5_555 133.67(3) ?
Ni1 Eu1 Cu2 21_555 . 6_555 48.96(2) ?
Ni1 Eu1 Cu2 21_555 . 9_555 48.96(2) ?
Ni1 Eu1 Cu2 21_555 . 11_555 133.67(3) ?
Ni1 Eu1 Ni2 21_555 . 5_555 133.67(3) ?
Ni1 Eu1 Ni2 21_555 . 6_555 48.96(2) ?
Ni1 Eu1 Ni2 21_555 . 9_555 48.96(2) ?
Ni1 Eu1 Ni2 21_555 . 11_555 133.67(3) ?
Ni1 Eu1 Ni3 21_555 . 49_544 87.36(5) ?
Ni1 Eu1 Ni3 21_555 . 52_555 87.36(5) ?
Ni1 Eu1 Ni3 21_555 . 61_545 122.35(7) ?
Ni1 Eu1 Ni3 21_555 . 63_554 51.16(5) ?
Ni1 Eu1 As1 21_555 . 151_555 126.93(4) ?
Ni1 Eu1 As1 21_555 . 152_545 49.24(3) ?
Ni1 Eu1 As1 21_555 . 106_555 49.24(3) ?
Ni1 Eu1 As1 21_555 . 108_554 126.93(4) ?
Ni1 Eu1 As2 21_555 . . 92.12(4) ?
Ni1 Eu1 As2 21_555 . 4_555 92.12(4) ?
Ni1 Eu1 As2 21_555 . 13_555 44.17(4) ?
Ni1 Eu1 As2 21_555 . 15_555 142.32(7) ?
Ni1 Eu1 Cu2 22_555 . 5_555 48.96(2) ?
Ni1 Eu1 Cu2 22_555 . 6_555 133.67(3) ?
Ni1 Eu1 Cu2 22_555 . 9_555 133.67(3) ?
Ni1 Eu1 Cu2 22_555 . 11_555 48.96(2) ?
Ni1 Eu1 Ni2 22_555 . 5_555 48.96(2) ?
Ni1 Eu1 Ni2 22_555 . 6_555 133.67(3) ?
Ni1 Eu1 Ni2 22_555 . 9_555 133.67(3) ?
Ni1 Eu1 Ni2 22_555 . 11_555 48.96(2) ?
Ni1 Eu1 Ni3 22_555 . 49_544 87.36(5) ?
Ni1 Eu1 Ni3 22_555 . 52_555 87.36(5) ?
Ni1 Eu1 Ni3 22_555 . 61_545 51.16(5) ?
Ni1 Eu1 Ni3 22_555 . 63_554 122.35(7) ?
Ni1 Eu1 As1 22_555 . 151_555 49.24(3) ?
Ni1 Eu1 As1 22_555 . 152_545 126.93(4) ?
Ni1 Eu1 As1 22_555 . 106_555 126.93(4) ?
Ni1 Eu1 As1 22_555 . 108_554 49.24(3) ?
Ni1 Eu1 As2 22_555 . . 92.12(4) ?
Ni1 Eu1 As2 22_555 . 4_555 92.12(4) ?
Ni1 Eu1 As2 22_555 . 13_555 142.32(7) ?
Ni1 Eu1 As2 22_555 . 15_555 44.17(4) ?
Cu2 Eu1 Cu2 5_555 . 6_555 145.13(7) ?
Cu2 Eu1 Cu2 5_555 . 9_555 84.85(2) ?
Cu2 Eu1 Cu2 5_555 . 11_555 84.85(2) ?
Cu2 Eu1 Ni2 5_555 . 5_555 0.0(5) ?
Cu2 Eu1 Ni2 5_555 . 6_555 145.13(7) ?
Cu2 Eu1 Ni2 5_555 . 9_555 84.85(2) ?
Cu2 Eu1 Ni2 5_555 . 11_555 84.85(2) ?
Cu2 Eu1 Ni3 5_555 . 49_544 129.52(5) ?
Cu2 Eu1 Ni3 5_555 . 52_555 81.43(4) ?
Cu2 Eu1 Ni3 5_555 . 61_545 81.43(4) ?
Cu2 Eu1 Ni3 5_555 . 63_554 129.52(5) ?
Cu2 Eu1 As1 5_555 . 151_555 44.81(3) ?
Cu2 Eu1 As1 5_555 . 152_545 170.06(7) ?
Cu2 Eu1 As1 5_555 . 106_555 97.920(14) ?
Cu2 Eu1 As1 5_555 . 108_554 97.920(14) ?
Cu2 Eu1 As2 5_555 . . 45.09(3) ?
Cu2 Eu1 As2 5_555 . 4_555 108.27(5) ?
Cu2 Eu1 As2 5_555 . 13_555 108.27(5) ?
Cu2 Eu1 As2 5_555 . 15_555 45.09(3) ?
Cu2 Eu1 Cu2 6_555 . 9_555 84.85(2) ?
Cu2 Eu1 Cu2 6_555 . 11_555 84.85(2) ?
Cu2 Eu1 Ni2 6_555 . 5_555 145.13(7) ?
Cu2 Eu1 Ni2 6_555 . 6_555 0.0(5) ?
Cu2 Eu1 Ni2 6_555 . 9_555 84.85(2) ?
Cu2 Eu1 Ni2 6_555 . 11_555 84.85(2) ?
Cu2 Eu1 Ni3 6_555 . 49_544 81.43(4) ?
Cu2 Eu1 Ni3 6_555 . 52_555 129.52(5) ?
Cu2 Eu1 Ni3 6_555 . 61_545 129.52(5) ?
Cu2 Eu1 Ni3 6_555 . 63_554 81.43(4) ?
Cu2 Eu1 As1 6_555 . 151_555 170.06(7) ?
Cu2 Eu1 As1 6_555 . 152_545 44.81(3) ?
Cu2 Eu1 As1 6_555 . 106_555 97.920(14) ?
Cu2 Eu1 As1 6_555 . 108_554 97.920(14) ?
Cu2 Eu1 As2 6_555 . . 108.27(5) ?
Cu2 Eu1 As2 6_555 . 4_555 45.09(3) ?
Cu2 Eu1 As2 6_555 . 13_555 45.09(3) ?
Cu2 Eu1 As2 6_555 . 15_555 108.27(5) ?
Cu2 Eu1 Cu2 9_555 . 11_555 145.13(7) ?
Cu2 Eu1 Ni2 9_555 . 5_555 84.85(2) ?
Cu2 Eu1 Ni2 9_555 . 6_555 84.85(2) ?
Cu2 Eu1 Ni2 9_555 . 9_555 0.0(5) ?
Cu2 Eu1 Ni2 9_555 . 11_555 145.13(7) ?
Cu2 Eu1 Ni3 9_555 . 49_544 129.52(5) ?
Cu2 Eu1 Ni3 9_555 . 52_555 81.43(4) ?
Cu2 Eu1 Ni3 9_555 . 61_545 129.52(5) ?
Cu2 Eu1 Ni3 9_555 . 63_554 81.43(4) ?
Cu2 Eu1 As1 9_555 . 151_555 97.920(14) ?
Cu2 Eu1 As1 9_555 . 152_545 97.920(14) ?
Cu2 Eu1 As1 9_555 . 106_555 44.81(3) ?
Cu2 Eu1 As1 9_555 . 108_554 170.06(7) ?
Cu2 Eu1 As2 9_555 . . 45.09(3) ?
Cu2 Eu1 As2 9_555 . 4_555 108.27(5) ?
Cu2 Eu1 As2 9_555 . 13_555 45.09(3) ?
Cu2 Eu1 As2 9_555 . 15_555 108.27(5) ?
Cu2 Eu1 Ni2 11_555 . 5_555 84.85(2) ?
Cu2 Eu1 Ni2 11_555 . 6_555 84.85(2) ?
Cu2 Eu1 Ni2 11_555 . 9_555 145.13(7) ?
Cu2 Eu1 Ni2 11_555 . 11_555 0.0(5) ?
Cu2 Eu1 Ni3 11_555 . 49_544 81.43(4) ?
Cu2 Eu1 Ni3 11_555 . 52_555 129.52(5) ?
Cu2 Eu1 Ni3 11_555 . 61_545 81.43(4) ?
Cu2 Eu1 Ni3 11_555 . 63_554 129.52(5) ?
Cu2 Eu1 As1 11_555 . 151_555 97.920(14) ?
Cu2 Eu1 As1 11_555 . 152_545 97.920(14) ?
Cu2 Eu1 As1 11_555 . 106_555 170.06(7) ?
Cu2 Eu1 As1 11_555 . 108_554 44.81(3) ?
Cu2 Eu1 As2 11_555 . . 108.27(5) ?
Cu2 Eu1 As2 11_555 . 4_555 45.09(3) ?
Cu2 Eu1 As2 11_555 . 13_555 108.27(5) ?
Cu2 Eu1 As2 11_555 . 15_555 45.09(3) ?
Ni2 Eu1 Ni2 5_555 . 6_555 145.13(7) ?
Ni2 Eu1 Ni2 5_555 . 9_555 84.85(2) ?
Ni2 Eu1 Ni2 5_555 . 11_555 84.85(2) ?
Ni2 Eu1 Ni3 5_555 . 49_544 129.52(5) ?
Ni2 Eu1 Ni3 5_555 . 52_555 81.43(4) ?
Ni2 Eu1 Ni3 5_555 . 61_545 81.43(4) ?
Ni2 Eu1 Ni3 5_555 . 63_554 129.52(5) ?
Ni2 Eu1 As1 5_555 . 151_555 44.81(3) ?
Ni2 Eu1 As1 5_555 . 152_545 170.06(7) ?
Ni2 Eu1 As1 5_555 . 106_555 97.920(14) ?
Ni2 Eu1 As1 5_555 . 108_554 97.920(14) ?
Ni2 Eu1 As2 5_555 . . 45.09(3) ?
Ni2 Eu1 As2 5_555 . 4_555 108.27(5) ?
Ni2 Eu1 As2 5_555 . 13_555 108.27(5) ?
Ni2 Eu1 As2 5_555 . 15_555 45.09(3) ?
Ni2 Eu1 Ni2 6_555 . 9_555 84.85(2) ?
Ni2 Eu1 Ni2 6_555 . 11_555 84.85(2) ?
Ni2 Eu1 Ni3 6_555 . 49_544 81.43(4) ?
Ni2 Eu1 Ni3 6_555 . 52_555 129.52(5) ?
Ni2 Eu1 Ni3 6_555 . 61_545 129.52(5) ?
Ni2 Eu1 Ni3 6_555 . 63_554 81.43(4) ?
Ni2 Eu1 As1 6_555 . 151_555 170.06(7) ?
Ni2 Eu1 As1 6_555 . 152_545 44.81(3) ?
Ni2 Eu1 As1 6_555 . 106_555 97.920(14) ?
Ni2 Eu1 As1 6_555 . 108_554 97.920(14) ?
Ni2 Eu1 As2 6_555 . . 108.27(5) ?
Ni2 Eu1 As2 6_555 . 4_555 45.09(3) ?
Ni2 Eu1 As2 6_555 . 13_555 45.09(3) ?
Ni2 Eu1 As2 6_555 . 15_555 108.27(5) ?
Ni2 Eu1 Ni2 9_555 . 11_555 145.13(7) ?
Ni2 Eu1 Ni3 9_555 . 49_544 129.52(5) ?
Ni2 Eu1 Ni3 9_555 . 52_555 81.43(4) ?
Ni2 Eu1 Ni3 9_555 . 61_545 129.52(5) ?
Ni2 Eu1 Ni3 9_555 . 63_554 81.43(4) ?
Ni2 Eu1 As1 9_555 . 151_555 97.920(14) ?
Ni2 Eu1 As1 9_555 . 152_545 97.920(14) ?
Ni2 Eu1 As1 9_555 . 106_555 44.81(3) ?
Ni2 Eu1 As1 9_555 . 108_554 170.06(7) ?
Ni2 Eu1 As2 9_555 . . 45.09(3) ?
Ni2 Eu1 As2 9_555 . 4_555 108.27(5) ?
Ni2 Eu1 As2 9_555 . 13_555 45.09(3) ?
Ni2 Eu1 As2 9_555 . 15_555 108.27(5) ?
Ni2 Eu1 Ni3 11_555 . 49_544 81.43(4) ?
Ni2 Eu1 Ni3 11_555 . 52_555 129.52(5) ?
Ni2 Eu1 Ni3 11_555 . 61_545 81.43(4) ?
Ni2 Eu1 Ni3 11_555 . 63_554 129.52(5) ?
Ni2 Eu1 As1 11_555 . 151_555 97.920(14) ?
Ni2 Eu1 As1 11_555 . 152_545 97.920(14) ?
Ni2 Eu1 As1 11_555 . 106_555 170.06(7) ?
Ni2 Eu1 As1 11_555 . 108_554 44.81(3) ?
Ni2 Eu1 As2 11_555 . . 108.27(5) ?
Ni2 Eu1 As2 11_555 . 4_555 45.09(3) ?
Ni2 Eu1 As2 11_555 . 13_555 108.27(5) ?
Ni2 Eu1 As2 11_555 . 15_555 45.09(3) ?
Ni3 Eu1 Ni3 49_544 . 52_555 71.19(5) ?
Ni3 Eu1 Ni3 49_544 . 61_545 48.61(4) ?
Ni3 Eu1 Ni3 49_544 . 63_554 48.61(4) ?
Ni3 Eu1 As1 49_544 . 151_555 89.51(5) ?
Ni3 Eu1 As1 49_544 . 152_545 42.32(4) ?
Ni3 Eu1 As1 49_544 . 106_555 89.51(5) ?
Ni3 Eu1 As1 49_544 . 108_554 42.32(4) ?
Ni3 Eu1 As2 49_544 . . 166.52(5) ?
Ni3 Eu1 As2 49_544 . 4_555 95.33(3) ?
Ni3 Eu1 As2 49_544 . 13_555 122.19(3) ?
Ni3 Eu1 As2 49_544 . 15_555 122.19(3) ?
Ni3 Eu1 Ni3 52_555 . 61_545 48.61(4) ?
Ni3 Eu1 Ni3 52_555 . 63_554 48.61(4) ?
Ni3 Eu1 As1 52_555 . 151_555 42.32(4) ?
Ni3 Eu1 As1 52_555 . 152_545 89.51(5) ?
Ni3 Eu1 As1 52_555 . 106_555 42.32(4) ?
Ni3 Eu1 As1 52_555 . 108_554 89.51(5) ?
Ni3 Eu1 As2 52_555 . . 95.33(3) ?
Ni3 Eu1 As2 52_555 . 4_555 166.52(5) ?
Ni3 Eu1 As2 52_555 . 13_555 122.19(3) ?
Ni3 Eu1 As2 52_555 . 15_555 122.19(3) ?
Ni3 Eu1 Ni3 61_545 . 63_554 71.19(5) ?
Ni3 Eu1 As1 61_545 . 151_555 42.32(4) ?
Ni3 Eu1 As1 61_545 . 152_545 89.51(5) ?
Ni3 Eu1 As1 61_545 . 106_555 89.51(5) ?
Ni3 Eu1 As1 61_545 . 108_554 42.32(4) ?
Ni3 Eu1 As2 61_545 . . 122.19(3) ?
Ni3 Eu1 As2 61_545 . 4_555 122.19(3) ?
Ni3 Eu1 As2 61_545 . 13_555 166.52(5) ?
Ni3 Eu1 As2 61_545 . 15_555 95.33(3) ?
Ni3 Eu1 As1 63_554 . 151_555 89.51(5) ?
Ni3 Eu1 As1 63_554 . 152_545 42.32(4) ?
Ni3 Eu1 As1 63_554 . 106_555 42.32(4) ?
Ni3 Eu1 As1 63_554 . 108_554 89.51(5) ?
Ni3 Eu1 As2 63_554 . . 122.19(3) ?
Ni3 Eu1 As2 63_554 . 4_555 122.19(3) ?
Ni3 Eu1 As2 63_554 . 13_555 95.33(3) ?
Ni3 Eu1 As2 63_554 . 15_555 166.52(5) ?
As1 Eu1 As1 151_555 . 152_545 125.24(7) ?
As1 Eu1 As1 151_555 . 106_555 77.79(3) ?
As1 Eu1 As1 151_555 . 108_554 77.79(3) ?
As1 Eu1 As2 151_555 . . 80.03(3) ?
As1 Eu1 As2 151_555 . 4_555 140.87(3) ?
As1 Eu1 As2 151_555 . 13_555 140.87(3) ?
As1 Eu1 As2 151_555 . 15_555 80.03(3) ?
As1 Eu1 As1 152_545 . 106_555 77.79(3) ?
As1 Eu1 As1 152_545 . 108_554 77.79(3) ?
As1 Eu1 As2 152_545 . . 140.87(3) ?
As1 Eu1 As2 152_545 . 4_555 80.03(3) ?
As1 Eu1 As2 152_545 . 13_555 80.03(3) ?
As1 Eu1 As2 152_545 . 15_555 140.87(3) ?
As1 Eu1 As1 106_555 . 108_554 125.24(7) ?
As1 Eu1 As2 106_555 . . 80.03(3) ?
As1 Eu1 As2 106_555 . 4_555 140.87(3) ?
As1 Eu1 As2 106_555 . 13_555 80.03(3) ?
As1 Eu1 As2 106_555 . 15_555 140.87(3) ?
As1 Eu1 As2 108_554 . . 140.87(3) ?
As1 Eu1 As2 108_554 . 4_555 80.03(3) ?
As1 Eu1 As2 108_554 . 13_555 140.87(3) ?
As1 Eu1 As2 108_554 . 15_555 80.03(3) ?
As2 Eu1 As2 . . 4_555 98.15(5) ?
As2 Eu1 As2 . . 13_555 64.59(4) ?
As2 Eu1 As2 . . 15_555 64.59(4) ?
As2 Eu1 As2 4_555 . 13_555 64.59(4) ?
As2 Eu1 As2 4_555 . 15_555 64.59(4) ?
As2 Eu1 As2 13_555 . 15_555 98.15(5) ?
Eu1 Eu2 Eu1 . . 2_555 180.0(5) ?
Eu1 Eu2 Eu1 . . 5_555 90 ?
Eu1 Eu2 Eu1 . . 6_555 90 ?
Eu1 Eu2 Eu1 . . 9_555 90 ?
Eu1 Eu2 Eu1 . . 10_555 90 ?
Eu1 Eu2 As2 . . . 54.74(2) ?
Eu1 Eu2 As2 . . 2_555 125.26(2) ?
Eu1 Eu2 As2 . . 3_555 125.26(2) ?
Eu1 Eu2 As2 . . 4_555 54.74(2) ?
Eu1 Eu2 As2 . . 13_555 54.74(2) ?
Eu1 Eu2 As2 . . 14_555 125.26(2) ?
Eu1 Eu2 As2 . . 15_555 54.74(2) ?
Eu1 Eu2 As2 . . 16_555 125.26(2) ?
Eu1 Eu2 Eu1 2_555 . 5_555 90 ?
Eu1 Eu2 Eu1 2_555 . 6_555 90 ?
Eu1 Eu2 Eu1 2_555 . 9_555 90 ?
Eu1 Eu2 Eu1 2_555 . 10_555 90 ?
Eu1 Eu2 As2 2_555 . . 125.26(2) ?
Eu1 Eu2 As2 2_555 . 2_555 54.74(2) ?
Eu1 Eu2 As2 2_555 . 3_555 54.74(2) ?
Eu1 Eu2 As2 2_555 . 4_555 125.26(2) ?
Eu1 Eu2 As2 2_555 . 13_555 125.26(2) ?
Eu1 Eu2 As2 2_555 . 14_555 54.74(2) ?
Eu1 Eu2 As2 2_555 . 15_555 125.26(2) ?
Eu1 Eu2 As2 2_555 . 16_555 54.74(2) ?
Eu1 Eu2 Eu1 5_555 . 6_555 180.0(5) ?
Eu1 Eu2 Eu1 5_555 . 9_555 90 ?
Eu1 Eu2 Eu1 5_555 . 10_555 90 ?
Eu1 Eu2 As2 5_555 . . 54.74(2) ?
Eu1 Eu2 As2 5_555 . 2_555 125.26(2) ?
Eu1 Eu2 As2 5_555 . 3_555 54.74(2) ?
Eu1 Eu2 As2 5_555 . 4_555 125.26(2) ?
Eu1 Eu2 As2 5_555 . 13_555 54.74(2) ?
Eu1 Eu2 As2 5_555 . 14_555 125.26(2) ?
Eu1 Eu2 As2 5_555 . 15_555 125.26(2) ?
Eu1 Eu2 As2 5_555 . 16_555 54.74(2) ?
Eu1 Eu2 Eu1 6_555 . 9_555 90 ?
Eu1 Eu2 Eu1 6_555 . 10_555 90 ?
Eu1 Eu2 As2 6_555 . . 125.26(2) ?
Eu1 Eu2 As2 6_555 . 2_555 54.74(2) ?
Eu1 Eu2 As2 6_555 . 3_555 125.26(2) ?
Eu1 Eu2 As2 6_555 . 4_555 54.74(2) ?
Eu1 Eu2 As2 6_555 . 13_555 125.26(2) ?
Eu1 Eu2 As2 6_555 . 14_555 54.74(2) ?
Eu1 Eu2 As2 6_555 . 15_555 54.74(2) ?
Eu1 Eu2 As2 6_555 . 16_555 125.26(2) ?
Eu1 Eu2 Eu1 9_555 . 10_555 180.0(5) ?
Eu1 Eu2 As2 9_555 . . 54.74(2) ?
Eu1 Eu2 As2 9_555 . 2_555 54.74(2) ?
Eu1 Eu2 As2 9_555 . 3_555 125.26(2) ?
Eu1 Eu2 As2 9_555 . 4_555 125.26(2) ?
Eu1 Eu2 As2 9_555 . 13_555 125.26(2) ?
Eu1 Eu2 As2 9_555 . 14_555 125.26(2) ?
Eu1 Eu2 As2 9_555 . 15_555 54.74(2) ?
Eu1 Eu2 As2 9_555 . 16_555 54.74(2) ?
Eu1 Eu2 As2 10_555 . . 125.26(2) ?
Eu1 Eu2 As2 10_555 . 2_555 125.26(2) ?
Eu1 Eu2 As2 10_555 . 3_555 54.74(2) ?
Eu1 Eu2 As2 10_555 . 4_555 54.74(2) ?
Eu1 Eu2 As2 10_555 . 13_555 54.74(2) ?
Eu1 Eu2 As2 10_555 . 14_555 54.74(2) ?
Eu1 Eu2 As2 10_555 . 15_555 125.26(2) ?
Eu1 Eu2 As2 10_555 . 16_555 125.26(2) ?
As2 Eu2 As2 . . 2_555 109.47(3) ?
As2 Eu2 As2 . . 3_555 109.47(3) ?
As2 Eu2 As2 . . 4_555 109.47(3) ?
As2 Eu2 As2 . . 13_555 70.53(3) ?
As2 Eu2 As2 . . 14_555 180.0(5) ?
As2 Eu2 As2 . . 15_555 70.53(3) ?
As2 Eu2 As2 . . 16_555 70.53(3) ?
As2 Eu2 As2 2_555 . 3_555 109.47(3) ?
As2 Eu2 As2 2_555 . 4_555 109.47(3) ?
As2 Eu2 As2 2_555 . 13_555 180.0(5) ?
As2 Eu2 As2 2_555 . 14_555 70.53(3) ?
As2 Eu2 As2 2_555 . 15_555 70.53(3) ?
As2 Eu2 As2 2_555 . 16_555 70.53(3) ?
As2 Eu2 As2 3_555 . 4_555 109.47(3) ?
As2 Eu2 As2 3_555 . 13_555 70.53(3) ?
As2 Eu2 As2 3_555 . 14_555 70.53(3) ?
As2 Eu2 As2 3_555 . 15_555 180.0(5) ?
As2 Eu2 As2 3_555 . 16_555 70.53(3) ?
As2 Eu2 As2 4_555 . 13_555 70.53(3) ?
As2 Eu2 As2 4_555 . 14_555 70.53(3) ?
As2 Eu2 As2 4_555 . 15_555 70.53(3) ?
As2 Eu2 As2 4_555 . 16_555 180.0(5) ?
As2 Eu2 As2 13_555 . 14_555 109.47(3) ?
As2 Eu2 As2 13_555 . 15_555 109.47(3) ?
As2 Eu2 As2 13_555 . 16_555 109.47(3) ?
As2 Eu2 As2 14_555 . 15_555 109.47(3) ?
As2 Eu2 As2 14_555 . 16_555 109.47(3) ?
As2 Eu2 As2 15_555 . 16_555 109.47(3) ?
Eu1 Cu1 Cu1 9_555 . 5_555 117.33(7) ?
Eu1 Cu1 Cu1 9_555 . 104_555 122.63(7) ?
Eu1 Cu1 Cu1 9_555 . 9_555 117.33(7) ?
Eu1 Cu1 Cu1 9_555 . 59_555 122.63(7) ?
Eu1 Cu1 Ni1 9_555 . . 0 ?
Eu1 Cu1 Ni1 9_555 . 5_555 117.33(7) ?
Eu1 Cu1 Ni1 9_555 . 104_555 122.63(7) ?
Eu1 Cu1 Ni1 9_555 . 9_555 117.33(7) ?
Eu1 Cu1 Ni1 9_555 . 59_555 122.63(7) ?
Eu1 Cu1 Cu2 9_555 . . 65.69(4) ?
Eu1 Cu1 Cu2 9_555 . 5_555 65.69(4) ?
Eu1 Cu1 Ni2 9_555 . . 65.69(4) ?
Eu1 Cu1 Ni2 9_555 . 5_555 65.69(4) ?
Eu1 Cu1 Ni3 9_555 . 146_555 69.12(5) ?
Eu1 Cu1 As1 9_555 . 99_555 64.32(4) ?
Eu1 Cu1 As1 9_555 . 54_555 64.32(4) ?
Eu1 Cu1 As2 9_555 . . 71.82(5) ?
Eu1 Cu1 As3 9_555 . . 175.20(9) ?
Cu1 Cu1 Cu1 5_555 . 104_555 90.00(6) ?
Cu1 Cu1 Cu1 5_555 . 9_555 60.00(5) ?
Cu1 Cu1 Cu1 5_555 . 59_555 120.00(5) ?
Cu1 Cu1 Ni1 5_555 . . 0 ?
Cu1 Cu1 Ni1 5_555 . 5_555 0.0(5) ?
Cu1 Cu1 Ni1 5_555 . 104_555 90.00(6) ?
Cu1 Cu1 Ni1 5_555 . 9_555 60.00(5) ?
Cu1 Cu1 Ni1 5_555 . 59_555 120.00(5) ?
Cu1 Cu1 Cu2 5_555 . . 107.30(8) ?
Cu1 Cu1 Cu2 5_555 . 5_555 58.82(5) ?
Cu1 Cu1 Ni2 5_555 . . 107.30(8) ?
Cu1 Cu1 Ni2 5_555 . 5_555 58.82(5) ?
Cu1 Cu1 Ni3 5_555 . 146_555 148.18(6) ?
Cu1 Cu1 As1 5_555 . 99_555 160.50(8) ?
Cu1 Cu1 As1 5_555 . 54_555 101.27(4) ?
Cu1 Cu1 As2 5_555 . . 56.34(6) ?
Cu1 Cu1 As3 5_555 . . 58.73(3) ?
Cu1 Cu1 Cu1 104_555 . 9_555 120.00(5) ?
Cu1 Cu1 Cu1 104_555 . 59_555 60.00(6) ?
Cu1 Cu1 Ni1 104_555 . . 0 ?
Cu1 Cu1 Ni1 104_555 . 5_555 90.00(6) ?
Cu1 Cu1 Ni1 104_555 . 104_555 0.0(5) ?
Cu1 Cu1 Ni1 104_555 . 9_555 120.00(5) ?
Cu1 Cu1 Ni1 104_555 . 59_555 60.00(6) ?
Cu1 Cu1 Cu2 104_555 . . 154.92(8) ?
Cu1 Cu1 Cu2 104_555 . 5_555 95.20(5) ?
Cu1 Cu1 Ni2 104_555 . . 154.92(8) ?
Cu1 Cu1 Ni2 104_555 . 5_555 95.20(5) ?
Cu1 Cu1 Ni3 104_555 . 146_555 63.83(7) ?
Cu1 Cu1 As1 104_555 . 99_555 105.41(9) ?
Cu1 Cu1 As1 104_555 . 54_555 61.22(5) ?
Cu1 Cu1 As2 104_555 . . 144.30(7) ?
Cu1 Cu1 As3 104_555 . . 61.28(4) ?
Cu1 Cu1 Cu1 9_555 . 59_555 90.00(6) ?
Cu1 Cu1 Ni1 9_555 . . 0 ?
Cu1 Cu1 Ni1 9_555 . 5_555 60.00(5) ?
Cu1 Cu1 Ni1 9_555 . 104_555 120.00(5) ?
Cu1 Cu1 Ni1 9_555 . 9_555 0.0(5) ?
Cu1 Cu1 Ni1 9_555 . 59_555 90.00(6) ?
Cu1 Cu1 Cu2 9_555 . . 58.82(5) ?
Cu1 Cu1 Cu2 9_555 . 5_555 107.30(8) ?
Cu1 Cu1 Ni2 9_555 . . 58.82(5) ?
Cu1 Cu1 Ni2 9_555 . 5_555 107.30(8) ?
Cu1 Cu1 Ni3 9_555 . 146_555 148.18(6) ?
Cu1 Cu1 As1 9_555 . 99_555 101.27(4) ?
Cu1 Cu1 As1 9_555 . 54_555 160.50(8) ?
Cu1 Cu1 As2 9_555 . . 56.34(6) ?
Cu1 Cu1 As3 9_555 . . 58.73(3) ?
Cu1 Cu1 Ni1 59_555 . . 0 ?
Cu1 Cu1 Ni1 59_555 . 5_555 120.00(5) ?
Cu1 Cu1 Ni1 59_555 . 104_555 60.00(6) ?
Cu1 Cu1 Ni1 59_555 . 9_555 90.00(6) ?
Cu1 Cu1 Ni1 59_555 . 59_555 0.0(5) ?
Cu1 Cu1 Cu2 59_555 . . 95.20(5) ?
Cu1 Cu1 Cu2 59_555 . 5_555 154.92(8) ?
Cu1 Cu1 Ni2 59_555 . . 95.20(5) ?
Cu1 Cu1 Ni2 59_555 . 5_555 154.92(8) ?
Cu1 Cu1 Ni3 59_555 . 146_555 63.83(7) ?
Cu1 Cu1 As1 59_555 . 99_555 61.22(5) ?
Cu1 Cu1 As1 59_555 . 54_555 105.41(9) ?
Cu1 Cu1 As2 59_555 . . 144.30(7) ?
Cu1 Cu1 As3 59_555 . . 61.28(4) ?
Ni1 Cu1 Ni1 . . 5_555 0 ?
Ni1 Cu1 Ni1 . . 104_555 0 ?
Ni1 Cu1 Ni1 . . 9_555 0 ?
Ni1 Cu1 Ni1 . . 59_555 0 ?
Ni1 Cu1 Cu2 . . . 0 ?
Ni1 Cu1 Cu2 . . 5_555 0 ?
Ni1 Cu1 Ni2 . . . 0 ?
Ni1 Cu1 Ni2 . . 5_555 0 ?
Ni1 Cu1 Ni3 . . 146_555 0 ?
Ni1 Cu1 As1 . . 99_555 0 ?
Ni1 Cu1 As1 . . 54_555 0 ?
Ni1 Cu1 As2 . . . 0 ?
Ni1 Cu1 As3 . . . 0 ?
Ni1 Cu1 Ni1 5_555 . 104_555 90.00(6) ?
Ni1 Cu1 Ni1 5_555 . 9_555 60.00(5) ?
Ni1 Cu1 Ni1 5_555 . 59_555 120.00(5) ?
Ni1 Cu1 Cu2 5_555 . . 107.30(8) ?
Ni1 Cu1 Cu2 5_555 . 5_555 58.82(5) ?
Ni1 Cu1 Ni2 5_555 . . 107.30(8) ?
Ni1 Cu1 Ni2 5_555 . 5_555 58.82(5) ?
Ni1 Cu1 Ni3 5_555 . 146_555 148.18(6) ?
Ni1 Cu1 As1 5_555 . 99_555 160.50(8) ?
Ni1 Cu1 As1 5_555 . 54_555 101.27(4) ?
Ni1 Cu1 As2 5_555 . . 56.34(6) ?
Ni1 Cu1 As3 5_555 . . 58.73(3) ?
Ni1 Cu1 Ni1 104_555 . 9_555 120.00(5) ?
Ni1 Cu1 Ni1 104_555 . 59_555 60.00(6) ?
Ni1 Cu1 Cu2 104_555 . . 154.92(8) ?
Ni1 Cu1 Cu2 104_555 . 5_555 95.20(5) ?
Ni1 Cu1 Ni2 104_555 . . 154.92(8) ?
Ni1 Cu1 Ni2 104_555 . 5_555 95.20(5) ?
Ni1 Cu1 Ni3 104_555 . 146_555 63.83(7) ?
Ni1 Cu1 As1 104_555 . 99_555 105.41(9) ?
Ni1 Cu1 As1 104_555 . 54_555 61.22(5) ?
Ni1 Cu1 As2 104_555 . . 144.30(7) ?
Ni1 Cu1 As3 104_555 . . 61.28(4) ?
Ni1 Cu1 Ni1 9_555 . 59_555 90.00(6) ?
Ni1 Cu1 Cu2 9_555 . . 58.82(5) ?
Ni1 Cu1 Cu2 9_555 . 5_555 107.30(8) ?
Ni1 Cu1 Ni2 9_555 . . 58.82(5) ?
Ni1 Cu1 Ni2 9_555 . 5_555 107.30(8) ?
Ni1 Cu1 Ni3 9_555 . 146_555 148.18(6) ?
Ni1 Cu1 As1 9_555 . 99_555 101.27(4) ?
Ni1 Cu1 As1 9_555 . 54_555 160.50(8) ?
Ni1 Cu1 As2 9_555 . . 56.34(6) ?
Ni1 Cu1 As3 9_555 . . 58.73(3) ?
Ni1 Cu1 Cu2 59_555 . . 95.20(5) ?
Ni1 Cu1 Cu2 59_555 . 5_555 154.92(8) ?
Ni1 Cu1 Ni2 59_555 . . 95.20(5) ?
Ni1 Cu1 Ni2 59_555 . 5_555 154.92(8) ?
Ni1 Cu1 Ni3 59_555 . 146_555 63.83(7) ?
Ni1 Cu1 As1 59_555 . 99_555 61.22(5) ?
Ni1 Cu1 As1 59_555 . 54_555 105.41(9) ?
Ni1 Cu1 As2 59_555 . . 144.30(7) ?
Ni1 Cu1 As3 59_555 . . 61.28(4) ?
Cu2 Cu1 Cu2 . . 5_555 109.19(7) ?
Cu2 Cu1 Ni2 . . . 0.0(5) ?
Cu2 Cu1 Ni2 . . 5_555 109.19(7) ?
Cu2 Cu1 Ni3 . . 146_555 103.54(6) ?
Cu2 Cu1 As1 . . 99_555 54.41(4) ?
Cu2 Cu1 As1 . . 54_555 129.49(5) ?
Cu2 Cu1 As2 . . . 58.96(6) ?
Cu2 Cu1 As3 . . . 112.09(5) ?
Cu2 Cu1 Ni2 5_555 . . 109.19(7) ?
Cu2 Cu1 Ni2 5_555 . 5_555 0.0(5) ?
Cu2 Cu1 Ni3 5_555 . 146_555 103.54(6) ?
Cu2 Cu1 As1 5_555 . 99_555 129.49(5) ?
Cu2 Cu1 As1 5_555 . 54_555 54.41(4) ?
Cu2 Cu1 As2 5_555 . . 58.96(6) ?
Cu2 Cu1 As3 5_555 . . 112.09(5) ?
Ni2 Cu1 Ni2 . . 5_555 109.19(7) ?
Ni2 Cu1 Ni3 . . 146_555 103.54(6) ?
Ni2 Cu1 As1 . . 99_555 54.41(4) ?
Ni2 Cu1 As1 . . 54_555 129.49(5) ?
Ni2 Cu1 As2 . . . 58.96(6) ?
Ni2 Cu1 As3 . . . 112.09(5) ?
Ni2 Cu1 Ni3 5_555 . 146_555 103.54(6) ?
Ni2 Cu1 As1 5_555 . 99_555 129.49(5) ?
Ni2 Cu1 As1 5_555 . 54_555 54.41(4) ?
Ni2 Cu1 As2 5_555 . . 58.96(6) ?
Ni2 Cu1 As3 5_555 . . 112.09(5) ?
Ni3 Cu1 As1 146_555 . 99_555 51.29(5) ?
Ni3 Cu1 As1 146_555 . 54_555 51.29(5) ?
Ni3 Cu1 As2 146_555 . . 140.94(5) ?
Ni3 Cu1 As3 146_555 . . 115.68(7) ?
As1 Cu1 As1 99_555 . 54_555 96.68(6) ?
As1 Cu1 As2 99_555 . . 110.10(5) ?
As1 Cu1 As3 99_555 . . 118.30(5) ?
As1 Cu1 As2 54_555 . . 110.10(5) ?
As1 Cu1 As3 54_555 . . 118.30(5) ?
As2 Cu1 As3 . . . 103.38(7) ?
Eu1 Ni1 Cu1 9_555 . . 0 ?
Eu1 Ni1 Cu1 9_555 . 5_555 117.33(7) ?
Eu1 Ni1 Cu1 9_555 . 104_555 122.63(7) ?
Eu1 Ni1 Cu1 9_555 . 9_555 117.33(7) ?
Eu1 Ni1 Cu1 9_555 . 59_555 122.63(7) ?
Eu1 Ni1 Ni1 9_555 . 5_555 117.33(7) ?
Eu1 Ni1 Ni1 9_555 . 104_555 122.63(7) ?
Eu1 Ni1 Ni1 9_555 . 9_555 117.33(7) ?
Eu1 Ni1 Ni1 9_555 . 59_555 122.63(7) ?
Eu1 Ni1 Cu2 9_555 . . 65.69(4) ?
Eu1 Ni1 Cu2 9_555 . 5_555 65.69(4) ?
Eu1 Ni1 Ni2 9_555 . . 65.69(4) ?
Eu1 Ni1 Ni2 9_555 . 5_555 65.69(4) ?
Eu1 Ni1 As1 9_555 . 99_555 64.32(4) ?
Eu1 Ni1 As1 9_555 . 54_555 64.32(4) ?
Eu1 Ni1 As2 9_555 . . 71.82(5) ?
Eu1 Ni1 As3 9_555 . . 175.20(9) ?
Cu1 Ni1 Cu1 . . 5_555 0 ?
Cu1 Ni1 Cu1 . . 104_555 0 ?
Cu1 Ni1 Cu1 . . 9_555 0 ?
Cu1 Ni1 Cu1 . . 59_555 0 ?
Cu1 Ni1 Ni1 . . 5_555 0 ?
Cu1 Ni1 Ni1 . . 104_555 0 ?
Cu1 Ni1 Ni1 . . 9_555 0 ?
Cu1 Ni1 Ni1 . . 59_555 0 ?
Cu1 Ni1 Cu2 . . . 0 ?
Cu1 Ni1 Cu2 . . 5_555 0 ?
Cu1 Ni1 Ni2 . . . 0 ?
Cu1 Ni1 Ni2 . . 5_555 0 ?
Cu1 Ni1 As1 . . 99_555 0 ?
Cu1 Ni1 As1 . . 54_555 0 ?
Cu1 Ni1 As2 . . . 0 ?
Cu1 Ni1 As3 . . . 0 ?
Cu1 Ni1 Cu1 5_555 . 104_555 90.00(6) ?
Cu1 Ni1 Cu1 5_555 . 9_555 60.00(5) ?
Cu1 Ni1 Cu1 5_555 . 59_555 120.00(5) ?
Cu1 Ni1 Ni1 5_555 . 5_555 0.0(5) ?
Cu1 Ni1 Ni1 5_555 . 104_555 90.00(6) ?
Cu1 Ni1 Ni1 5_555 . 9_555 60.00(5) ?
Cu1 Ni1 Ni1 5_555 . 59_555 120.00(5) ?
Cu1 Ni1 Cu2 5_555 . . 107.30(8) ?
Cu1 Ni1 Cu2 5_555 . 5_555 58.82(5) ?
Cu1 Ni1 Ni2 5_555 . . 107.30(8) ?
Cu1 Ni1 Ni2 5_555 . 5_555 58.82(5) ?
Cu1 Ni1 As1 5_555 . 99_555 160.50(8) ?
Cu1 Ni1 As1 5_555 . 54_555 101.27(4) ?
Cu1 Ni1 As2 5_555 . . 56.34(6) ?
Cu1 Ni1 As3 5_555 . . 58.73(3) ?
Cu1 Ni1 Cu1 104_555 . 9_555 120.00(5) ?
Cu1 Ni1 Cu1 104_555 . 59_555 60.00(6) ?
Cu1 Ni1 Ni1 104_555 . 5_555 90.00(6) ?
Cu1 Ni1 Ni1 104_555 . 104_555 0.0(5) ?
Cu1 Ni1 Ni1 104_555 . 9_555 120.00(5) ?
Cu1 Ni1 Ni1 104_555 . 59_555 60.00(6) ?
Cu1 Ni1 Cu2 104_555 . . 154.92(8) ?
Cu1 Ni1 Cu2 104_555 . 5_555 95.20(5) ?
Cu1 Ni1 Ni2 104_555 . . 154.92(8) ?
Cu1 Ni1 Ni2 104_555 . 5_555 95.20(5) ?
Cu1 Ni1 As1 104_555 . 99_555 105.41(9) ?
Cu1 Ni1 As1 104_555 . 54_555 61.22(5) ?
Cu1 Ni1 As2 104_555 . . 144.30(7) ?
Cu1 Ni1 As3 104_555 . . 61.28(4) ?
Cu1 Ni1 Cu1 9_555 . 59_555 90.00(6) ?
Cu1 Ni1 Ni1 9_555 . 5_555 60.00(5) ?
Cu1 Ni1 Ni1 9_555 . 104_555 120.00(5) ?
Cu1 Ni1 Ni1 9_555 . 9_555 0.0(5) ?
Cu1 Ni1 Ni1 9_555 . 59_555 90.00(6) ?
Cu1 Ni1 Cu2 9_555 . . 58.82(5) ?
Cu1 Ni1 Cu2 9_555 . 5_555 107.30(8) ?
Cu1 Ni1 Ni2 9_555 . . 58.82(5) ?
Cu1 Ni1 Ni2 9_555 . 5_555 107.30(8) ?
Cu1 Ni1 As1 9_555 . 99_555 101.27(4) ?
Cu1 Ni1 As1 9_555 . 54_555 160.50(8) ?
Cu1 Ni1 As2 9_555 . . 56.34(6) ?
Cu1 Ni1 As3 9_555 . . 58.73(3) ?
Cu1 Ni1 Ni1 59_555 . 5_555 120.00(5) ?
Cu1 Ni1 Ni1 59_555 . 104_555 60.00(6) ?
Cu1 Ni1 Ni1 59_555 . 9_555 90.00(6) ?
Cu1 Ni1 Ni1 59_555 . 59_555 0.0(5) ?
Cu1 Ni1 Cu2 59_555 . . 95.20(5) ?
Cu1 Ni1 Cu2 59_555 . 5_555 154.92(8) ?
Cu1 Ni1 Ni2 59_555 . . 95.20(5) ?
Cu1 Ni1 Ni2 59_555 . 5_555 154.92(8) ?
Cu1 Ni1 As1 59_555 . 99_555 61.22(5) ?
Cu1 Ni1 As1 59_555 . 54_555 105.41(9) ?
Cu1 Ni1 As2 59_555 . . 144.30(7) ?
Cu1 Ni1 As3 59_555 . . 61.28(4) ?
Ni1 Ni1 Ni1 5_555 . 104_555 90.00(6) ?
Ni1 Ni1 Ni1 5_555 . 9_555 60.00(5) ?
Ni1 Ni1 Ni1 5_555 . 59_555 120.00(5) ?
Ni1 Ni1 Cu2 5_555 . . 107.30(8) ?
Ni1 Ni1 Cu2 5_555 . 5_555 58.82(5) ?
Ni1 Ni1 Ni2 5_555 . . 107.30(8) ?
Ni1 Ni1 Ni2 5_555 . 5_555 58.82(5) ?
Ni1 Ni1 As1 5_555 . 99_555 160.50(8) ?
Ni1 Ni1 As1 5_555 . 54_555 101.27(4) ?
Ni1 Ni1 As2 5_555 . . 56.34(6) ?
Ni1 Ni1 As3 5_555 . . 58.73(3) ?
Ni1 Ni1 Ni1 104_555 . 9_555 120.00(5) ?
Ni1 Ni1 Ni1 104_555 . 59_555 60.00(6) ?
Ni1 Ni1 Cu2 104_555 . . 154.92(8) ?
Ni1 Ni1 Cu2 104_555 . 5_555 95.20(5) ?
Ni1 Ni1 Ni2 104_555 . . 154.92(8) ?
Ni1 Ni1 Ni2 104_555 . 5_555 95.20(5) ?
Ni1 Ni1 As1 104_555 . 99_555 105.41(9) ?
Ni1 Ni1 As1 104_555 . 54_555 61.22(5) ?
Ni1 Ni1 As2 104_555 . . 144.30(7) ?
Ni1 Ni1 As3 104_555 . . 61.28(4) ?
Ni1 Ni1 Ni1 9_555 . 59_555 90.00(6) ?
Ni1 Ni1 Cu2 9_555 . . 58.82(5) ?
Ni1 Ni1 Cu2 9_555 . 5_555 107.30(8) ?
Ni1 Ni1 Ni2 9_555 . . 58.82(5) ?
Ni1 Ni1 Ni2 9_555 . 5_555 107.30(8) ?
Ni1 Ni1 As1 9_555 . 99_555 101.27(4) ?
Ni1 Ni1 As1 9_555 . 54_555 160.50(8) ?
Ni1 Ni1 As2 9_555 . . 56.34(6) ?
Ni1 Ni1 As3 9_555 . . 58.73(3) ?
Ni1 Ni1 Cu2 59_555 . . 95.20(5) ?
Ni1 Ni1 Cu2 59_555 . 5_555 154.92(8) ?
Ni1 Ni1 Ni2 59_555 . . 95.20(5) ?
Ni1 Ni1 Ni2 59_555 . 5_555 154.92(8) ?
Ni1 Ni1 As1 59_555 . 99_555 61.22(5) ?
Ni1 Ni1 As1 59_555 . 54_555 105.41(9) ?
Ni1 Ni1 As2 59_555 . . 144.30(7) ?
Ni1 Ni1 As3 59_555 . . 61.28(4) ?
Cu2 Ni1 Cu2 . . 5_555 109.19(7) ?
Cu2 Ni1 Ni2 . . . 0.0(5) ?
Cu2 Ni1 Ni2 . . 5_555 109.19(7) ?
Cu2 Ni1 As1 . . 99_555 54.41(4) ?
Cu2 Ni1 As1 . . 54_555 129.49(5) ?
Cu2 Ni1 As2 . . . 58.96(6) ?
Cu2 Ni1 As3 . . . 112.09(5) ?
Cu2 Ni1 Ni2 5_555 . . 109.19(7) ?
Cu2 Ni1 Ni2 5_555 . 5_555 0.0(5) ?
Cu2 Ni1 As1 5_555 . 99_555 129.49(5) ?
Cu2 Ni1 As1 5_555 . 54_555 54.41(4) ?
Cu2 Ni1 As2 5_555 . . 58.96(6) ?
Cu2 Ni1 As3 5_555 . . 112.09(5) ?
Ni2 Ni1 Ni2 . . 5_555 109.19(7) ?
Ni2 Ni1 As1 . . 99_555 54.41(4) ?
Ni2 Ni1 As1 . . 54_555 129.49(5) ?
Ni2 Ni1 As2 . . . 58.96(6) ?
Ni2 Ni1 As3 . . . 112.09(5) ?
Ni2 Ni1 As1 5_555 . 99_555 129.49(5) ?
Ni2 Ni1 As1 5_555 . 54_555 54.41(4) ?
Ni2 Ni1 As2 5_555 . . 58.96(6) ?
Ni2 Ni1 As3 5_555 . . 112.09(5) ?
As1 Ni1 As1 99_555 . 54_555 96.68(6) ?
As1 Ni1 As2 99_555 . . 110.10(5) ?
As1 Ni1 As3 99_555 . . 118.30(5) ?
As1 Ni1 As2 54_555 . . 110.10(5) ?
As1 Ni1 As3 54_555 . . 118.30(5) ?
As2 Ni1 As3 . . . 103.38(7) ?
Eu1 Cu2 Eu1 5_555 . 9_555 124.87(6) ?
Eu1 Cu2 Cu1 5_555 . . 120.06(5) ?
Eu1 Cu2 Cu1 5_555 . 9_555 65.35(4) ?
Eu1 Cu2 Cu1 5_555 . 16_555 120.06(5) ?
Eu1 Cu2 Cu1 5_555 . 18_555 65.35(4) ?
Eu1 Cu2 Ni1 5_555 . . 120.06(5) ?
Eu1 Cu2 Ni1 5_555 . 9_555 65.35(4) ?
Eu1 Cu2 Ni1 5_555 . 16_555 120.06(5) ?
Eu1 Cu2 Ni1 5_555 . 18_555 65.35(4) ?
Eu1 Cu2 Ni2 5_555 . . 0 ?
Eu1 Cu2 As1 5_555 . 146_555 66.23(5) ?
Eu1 Cu2 As1 5_555 . 99_555 168.90(7) ?
Eu1 Cu2 As2 5_555 . . 71.09(5) ?
Eu1 Cu2 As2 5_555 . 16_555 71.09(5) ?
Eu1 Cu2 Cu1 9_555 . . 65.35(4) ?
Eu1 Cu2 Cu1 9_555 . 9_555 120.06(5) ?
Eu1 Cu2 Cu1 9_555 . 16_555 65.35(4) ?
Eu1 Cu2 Cu1 9_555 . 18_555 120.06(5) ?
Eu1 Cu2 Ni1 9_555 . . 65.35(4) ?
Eu1 Cu2 Ni1 9_555 . 9_555 120.06(5) ?
Eu1 Cu2 Ni1 9_555 . 16_555 65.35(4) ?
Eu1 Cu2 Ni1 9_555 . 18_555 120.06(5) ?
Eu1 Cu2 Ni2 9_555 . . 0 ?
Eu1 Cu2 As1 9_555 . 146_555 168.90(7) ?
Eu1 Cu2 As1 9_555 . 99_555 66.23(5) ?
Eu1 Cu2 As2 9_555 . . 71.09(5) ?
Eu1 Cu2 As2 9_555 . 16_555 71.09(5) ?
Cu1 Cu2 Cu1 . . 9_555 62.36(4) ?
Cu1 Cu2 Cu1 . . 16_555 116.58(7) ?
Cu1 Cu2 Cu1 . . 18_555 169.60(8) ?
Cu1 Cu2 Ni1 . . . 0.0(5) ?
Cu1 Cu2 Ni1 . . 9_555 62.36(4) ?
Cu1 Cu2 Ni1 . . 16_555 116.58(7) ?
Cu1 Cu2 Ni1 . . 18_555 169.60(8) ?
Cu1 Cu2 Ni2 . . . 0 ?
Cu1 Cu2 As1 . . 146_555 110.34(4) ?
Cu1 Cu2 As1 . . 99_555 62.55(5) ?
Cu1 Cu2 As2 . . . 57.07(5) ?
Cu1 Cu2 As2 . . 16_555 132.11(7) ?
Cu1 Cu2 Cu1 9_555 . 16_555 169.60(8) ?
Cu1 Cu2 Cu1 9_555 . 18_555 116.58(7) ?
Cu1 Cu2 Ni1 9_555 . . 62.36(4) ?
Cu1 Cu2 Ni1 9_555 . 9_555 0.0(5) ?
Cu1 Cu2 Ni1 9_555 . 16_555 169.60(8) ?
Cu1 Cu2 Ni1 9_555 . 18_555 116.58(7) ?
Cu1 Cu2 Ni2 9_555 . . 0 ?
Cu1 Cu2 As1 9_555 . 146_555 62.55(5) ?
Cu1 Cu2 As1 9_555 . 99_555 110.34(4) ?
Cu1 Cu2 As2 9_555 . . 57.07(5) ?
Cu1 Cu2 As2 9_555 . 16_555 132.11(7) ?
Cu1 Cu2 Cu1 16_555 . 18_555 62.36(4) ?
Cu1 Cu2 Ni1 16_555 . . 116.58(7) ?
Cu1 Cu2 Ni1 16_555 . 9_555 169.60(8) ?
Cu1 Cu2 Ni1 16_555 . 16_555 0.0(5) ?
Cu1 Cu2 Ni1 16_555 . 18_555 62.36(4) ?
Cu1 Cu2 Ni2 16_555 . . 0 ?
Cu1 Cu2 As1 16_555 . 146_555 110.34(4) ?
Cu1 Cu2 As1 16_555 . 99_555 62.55(5) ?
Cu1 Cu2 As2 16_555 . . 132.11(7) ?
Cu1 Cu2 As2 16_555 . 16_555 57.07(5) ?
Cu1 Cu2 Ni1 18_555 . . 169.60(8) ?
Cu1 Cu2 Ni1 18_555 . 9_555 116.58(7) ?
Cu1 Cu2 Ni1 18_555 . 16_555 62.36(4) ?
Cu1 Cu2 Ni1 18_555 . 18_555 0.0(5) ?
Cu1 Cu2 Ni2 18_555 . . 0 ?
Cu1 Cu2 As1 18_555 . 146_555 62.55(5) ?
Cu1 Cu2 As1 18_555 . 99_555 110.34(4) ?
Cu1 Cu2 As2 18_555 . . 132.11(7) ?
Cu1 Cu2 As2 18_555 . 16_555 57.07(5) ?
Ni1 Cu2 Ni1 . . 9_555 62.36(4) ?
Ni1 Cu2 Ni1 . . 16_555 116.58(7) ?
Ni1 Cu2 Ni1 . . 18_555 169.60(8) ?
Ni1 Cu2 Ni2 . . . 0 ?
Ni1 Cu2 As1 . . 146_555 110.34(4) ?
Ni1 Cu2 As1 . . 99_555 62.55(5) ?
Ni1 Cu2 As2 . . . 57.07(5) ?
Ni1 Cu2 As2 . . 16_555 132.11(7) ?
Ni1 Cu2 Ni1 9_555 . 16_555 169.60(8) ?
Ni1 Cu2 Ni1 9_555 . 18_555 116.58(7) ?
Ni1 Cu2 Ni2 9_555 . . 0 ?
Ni1 Cu2 As1 9_555 . 146_555 62.55(5) ?
Ni1 Cu2 As1 9_555 . 99_555 110.34(4) ?
Ni1 Cu2 As2 9_555 . . 57.07(5) ?
Ni1 Cu2 As2 9_555 . 16_555 132.11(7) ?
Ni1 Cu2 Ni1 16_555 . 18_555 62.36(4) ?
Ni1 Cu2 Ni2 16_555 . . 0 ?
Ni1 Cu2 As1 16_555 . 146_555 110.34(4) ?
Ni1 Cu2 As1 16_555 . 99_555 62.55(5) ?
Ni1 Cu2 As2 16_555 . . 132.11(7) ?
Ni1 Cu2 As2 16_555 . 16_555 57.07(5) ?
Ni1 Cu2 Ni2 18_555 . . 0 ?
Ni1 Cu2 As1 18_555 . 146_555 62.55(5) ?
Ni1 Cu2 As1 18_555 . 99_555 110.34(4) ?
Ni1 Cu2 As2 18_555 . . 132.11(7) ?
Ni1 Cu2 As2 18_555 . 16_555 57.07(5) ?
Ni2 Cu2 As1 . . 146_555 0 ?
Ni2 Cu2 As1 . . 99_555 0 ?
Ni2 Cu2 As2 . . . 0 ?
Ni2 Cu2 As2 . . 16_555 0 ?
As1 Cu2 As1 146_555 . 99_555 102.67(7) ?
As1 Cu2 As2 146_555 . . 115.95(5) ?
As1 Cu2 As2 146_555 . 16_555 115.95(5) ?
As1 Cu2 As2 99_555 . . 115.95(5) ?
As1 Cu2 As2 99_555 . 16_555 115.95(5) ?
As2 Cu2 As2 . . 16_555 91.07(6) ?
Eu1 Ni2 Eu1 5_555 . 9_555 124.87(6) ?
Eu1 Ni2 Cu1 5_555 . . 120.06(5) ?
Eu1 Ni2 Cu1 5_555 . 9_555 65.35(4) ?
Eu1 Ni2 Cu1 5_555 . 16_555 120.06(5) ?
Eu1 Ni2 Cu1 5_555 . 18_555 65.35(4) ?
Eu1 Ni2 Ni1 5_555 . . 120.06(5) ?
Eu1 Ni2 Ni1 5_555 . 9_555 65.35(4) ?
Eu1 Ni2 Ni1 5_555 . 16_555 120.06(5) ?
Eu1 Ni2 Ni1 5_555 . 18_555 65.35(4) ?
Eu1 Ni2 Cu2 5_555 . . 0 ?
Eu1 Ni2 As1 5_555 . 146_555 66.23(5) ?
Eu1 Ni2 As1 5_555 . 99_555 168.90(7) ?
Eu1 Ni2 As2 5_555 . . 71.09(5) ?
Eu1 Ni2 As2 5_555 . 16_555 71.09(5) ?
Eu1 Ni2 Cu1 9_555 . . 65.35(4) ?
Eu1 Ni2 Cu1 9_555 . 9_555 120.06(5) ?
Eu1 Ni2 Cu1 9_555 . 16_555 65.35(4) ?
Eu1 Ni2 Cu1 9_555 . 18_555 120.06(5) ?
Eu1 Ni2 Ni1 9_555 . . 65.35(4) ?
Eu1 Ni2 Ni1 9_555 . 9_555 120.06(5) ?
Eu1 Ni2 Ni1 9_555 . 16_555 65.35(4) ?
Eu1 Ni2 Ni1 9_555 . 18_555 120.06(5) ?
Eu1 Ni2 Cu2 9_555 . . 0 ?
Eu1 Ni2 As1 9_555 . 146_555 168.90(7) ?
Eu1 Ni2 As1 9_555 . 99_555 66.23(5) ?
Eu1 Ni2 As2 9_555 . . 71.09(5) ?
Eu1 Ni2 As2 9_555 . 16_555 71.09(5) ?
Cu1 Ni2 Cu1 . . 9_555 62.36(4) ?
Cu1 Ni2 Cu1 . . 16_555 116.58(7) ?
Cu1 Ni2 Cu1 . . 18_555 169.60(8) ?
Cu1 Ni2 Ni1 . . . 0.0(5) ?
Cu1 Ni2 Ni1 . . 9_555 62.36(4) ?
Cu1 Ni2 Ni1 . . 16_555 116.58(7) ?
Cu1 Ni2 Ni1 . . 18_555 169.60(8) ?
Cu1 Ni2 Cu2 . . . 0 ?
Cu1 Ni2 As1 . . 146_555 110.34(4) ?
Cu1 Ni2 As1 . . 99_555 62.55(5) ?
Cu1 Ni2 As2 . . . 57.07(5) ?
Cu1 Ni2 As2 . . 16_555 132.11(7) ?
Cu1 Ni2 Cu1 9_555 . 16_555 169.60(8) ?
Cu1 Ni2 Cu1 9_555 . 18_555 116.58(7) ?
Cu1 Ni2 Ni1 9_555 . . 62.36(4) ?
Cu1 Ni2 Ni1 9_555 . 9_555 0.0(5) ?
Cu1 Ni2 Ni1 9_555 . 16_555 169.60(8) ?
Cu1 Ni2 Ni1 9_555 . 18_555 116.58(7) ?
Cu1 Ni2 Cu2 9_555 . . 0 ?
Cu1 Ni2 As1 9_555 . 146_555 62.55(5) ?
Cu1 Ni2 As1 9_555 . 99_555 110.34(4) ?
Cu1 Ni2 As2 9_555 . . 57.07(5) ?
Cu1 Ni2 As2 9_555 . 16_555 132.11(7) ?
Cu1 Ni2 Cu1 16_555 . 18_555 62.36(4) ?
Cu1 Ni2 Ni1 16_555 . . 116.58(7) ?
Cu1 Ni2 Ni1 16_555 . 9_555 169.60(8) ?
Cu1 Ni2 Ni1 16_555 . 16_555 0.0(5) ?
Cu1 Ni2 Ni1 16_555 . 18_555 62.36(4) ?
Cu1 Ni2 Cu2 16_555 . . 0 ?
Cu1 Ni2 As1 16_555 . 146_555 110.34(4) ?
Cu1 Ni2 As1 16_555 . 99_555 62.55(5) ?
Cu1 Ni2 As2 16_555 . . 132.11(7) ?
Cu1 Ni2 As2 16_555 . 16_555 57.07(5) ?
Cu1 Ni2 Ni1 18_555 . . 169.60(8) ?
Cu1 Ni2 Ni1 18_555 . 9_555 116.58(7) ?
Cu1 Ni2 Ni1 18_555 . 16_555 62.36(4) ?
Cu1 Ni2 Ni1 18_555 . 18_555 0.0(5) ?
Cu1 Ni2 Cu2 18_555 . . 0 ?
Cu1 Ni2 As1 18_555 . 146_555 62.55(5) ?
Cu1 Ni2 As1 18_555 . 99_555 110.34(4) ?
Cu1 Ni2 As2 18_555 . . 132.11(7) ?
Cu1 Ni2 As2 18_555 . 16_555 57.07(5) ?
Ni1 Ni2 Ni1 . . 9_555 62.36(4) ?
Ni1 Ni2 Ni1 . . 16_555 116.58(7) ?
Ni1 Ni2 Ni1 . . 18_555 169.60(8) ?
Ni1 Ni2 Cu2 . . . 0 ?
Ni1 Ni2 As1 . . 146_555 110.34(4) ?
Ni1 Ni2 As1 . . 99_555 62.55(5) ?
Ni1 Ni2 As2 . . . 57.07(5) ?
Ni1 Ni2 As2 . . 16_555 132.11(7) ?
Ni1 Ni2 Ni1 9_555 . 16_555 169.60(8) ?
Ni1 Ni2 Ni1 9_555 . 18_555 116.58(7) ?
Ni1 Ni2 Cu2 9_555 . . 0 ?
Ni1 Ni2 As1 9_555 . 146_555 62.55(5) ?
Ni1 Ni2 As1 9_555 . 99_555 110.34(4) ?
Ni1 Ni2 As2 9_555 . . 57.07(5) ?
Ni1 Ni2 As2 9_555 . 16_555 132.11(7) ?
Ni1 Ni2 Ni1 16_555 . 18_555 62.36(4) ?
Ni1 Ni2 Cu2 16_555 . . 0 ?
Ni1 Ni2 As1 16_555 . 146_555 110.34(4) ?
Ni1 Ni2 As1 16_555 . 99_555 62.55(5) ?
Ni1 Ni2 As2 16_555 . . 132.11(7) ?
Ni1 Ni2 As2 16_555 . 16_555 57.07(5) ?
Ni1 Ni2 Cu2 18_555 . . 0 ?
Ni1 Ni2 As1 18_555 . 146_555 62.55(5) ?
Ni1 Ni2 As1 18_555 . 99_555 110.34(4) ?
Ni1 Ni2 As2 18_555 . . 132.11(7) ?
Ni1 Ni2 As2 18_555 . 16_555 57.07(5) ?
Cu2 Ni2 As1 . . 146_555 0 ?
Cu2 Ni2 As1 . . 99_555 0 ?
Cu2 Ni2 As2 . . . 0 ?
Cu2 Ni2 As2 . . 16_555 0 ?
As1 Ni2 As1 146_555 . 99_555 102.67(7) ?
As1 Ni2 As2 146_555 . . 115.95(5) ?
As1 Ni2 As2 146_555 . 16_555 115.95(5) ?
As1 Ni2 As2 99_555 . . 115.95(5) ?
As1 Ni2 As2 99_555 . 16_555 115.95(5) ?
As2 Ni2 As2 . . 16_555 91.07(6) ?
Eu1 Ni3 Eu1 49_555 . 101_555 120.00(5) ?
Eu1 Ni3 Eu1 49_555 . 153_555 120.00(5) ?
Eu1 Ni3 Cu1 49_555 . 146_555 105.05(5) ?
Eu1 Ni3 Cu1 49_555 . 54_555 59.71(4) ?
Eu1 Ni3 Cu1 49_555 . 106_555 105.05(5) ?
Eu1 Ni3 Ni3 49_555 . 13_556 65.70(5) ?
Eu1 Ni3 Ni3 49_555 . 15_565 65.70(5) ?
Eu1 Ni3 Ni3 49_555 . 16_655 144.41(7) ?
Eu1 Ni3 As1 49_555 . 52_555 161.96(7) ?
Eu1 Ni3 As1 49_555 . 104_555 61.79(5) ?
Eu1 Ni3 As1 49_555 . 156_555 61.79(5) ?
Eu1 Ni3 As4 49_555 . . 89.67(5) ?
Eu1 Ni3 Eu1 101_555 . 153_555 120.00(5) ?
Eu1 Ni3 Cu1 101_555 . 146_555 105.05(5) ?
Eu1 Ni3 Cu1 101_555 . 54_555 105.05(5) ?
Eu1 Ni3 Cu1 101_555 . 106_555 59.71(4) ?
Eu1 Ni3 Ni3 101_555 . 13_556 65.70(5) ?
Eu1 Ni3 Ni3 101_555 . 15_565 144.41(7) ?
Eu1 Ni3 Ni3 101_555 . 16_655 65.70(5) ?
Eu1 Ni3 As1 101_555 . 52_555 61.79(5) ?
Eu1 Ni3 As1 101_555 . 104_555 161.96(7) ?
Eu1 Ni3 As1 101_555 . 156_555 61.79(5) ?
Eu1 Ni3 As4 101_555 . . 89.67(5) ?
Eu1 Ni3 Cu1 153_555 . 146_555 59.71(4) ?
Eu1 Ni3 Cu1 153_555 . 54_555 105.05(5) ?
Eu1 Ni3 Cu1 153_555 . 106_555 105.05(5) ?
Eu1 Ni3 Ni3 153_555 . 13_556 144.41(7) ?
Eu1 Ni3 Ni3 153_555 . 15_565 65.70(5) ?
Eu1 Ni3 Ni3 153_555 . 16_655 65.70(5) ?
Eu1 Ni3 As1 153_555 . 52_555 61.79(5) ?
Eu1 Ni3 As1 153_555 . 104_555 61.79(5) ?
Eu1 Ni3 As1 153_555 . 156_555 161.96(7) ?
Eu1 Ni3 As4 153_555 . . 89.67(5) ?
Cu1 Ni3 Cu1 146_555 . 54_555 52.34(4) ?
Cu1 Ni3 Cu1 146_555 . 106_555 52.34(4) ?
Cu1 Ni3 Ni3 146_555 . 13_556 155.88(8) ?
Cu1 Ni3 Ni3 146_555 . 15_565 106.80(7) ?
Cu1 Ni3 Ni3 146_555 . 16_655 106.80(7) ?
Cu1 Ni3 As1 146_555 . 52_555 59.14(4) ?
Cu1 Ni3 As1 146_555 . 104_555 59.14(4) ?
Cu1 Ni3 As1 146_555 . 156_555 102.24(6) ?
Cu1 Ni3 As4 146_555 . . 149.38(7) ?
Cu1 Ni3 Cu1 54_555 . 106_555 52.34(4) ?
Cu1 Ni3 Ni3 54_555 . 13_556 106.80(7) ?
Cu1 Ni3 Ni3 54_555 . 15_565 106.80(7) ?
Cu1 Ni3 Ni3 54_555 . 16_655 155.88(8) ?
Cu1 Ni3 As1 54_555 . 52_555 102.24(6) ?
Cu1 Ni3 As1 54_555 . 104_555 59.14(4) ?
Cu1 Ni3 As1 54_555 . 156_555 59.14(4) ?
Cu1 Ni3 As4 54_555 . . 149.38(7) ?
Cu1 Ni3 Ni3 106_555 . 13_556 106.80(7) ?
Cu1 Ni3 Ni3 106_555 . 15_565 155.88(8) ?
Cu1 Ni3 Ni3 106_555 . 16_655 106.80(7) ?
Cu1 Ni3 As1 106_555 . 52_555 59.14(4) ?
Cu1 Ni3 As1 106_555 . 104_555 102.24(6) ?
Cu1 Ni3 As1 106_555 . 156_555 59.14(4) ?
Cu1 Ni3 As4 106_555 . . 149.38(7) ?
Ni3 Ni3 Ni3 13_556 . 15_565 90.00(7) ?
Ni3 Ni3 Ni3 13_556 . 16_655 90.00(7) ?
Ni3 Ni3 As1 13_556 . 52_555 124.71(8) ?
Ni3 Ni3 As1 13_556 . 104_555 124.71(8) ?
Ni3 Ni3 As1 13_556 . 156_555 53.64(5) ?
Ni3 Ni3 As4 13_556 . . 54.74(5) ?
Ni3 Ni3 Ni3 15_565 . 16_655 90.00(7) ?
Ni3 Ni3 As1 15_565 . 52_555 124.71(8) ?
Ni3 Ni3 As1 15_565 . 104_555 53.64(5) ?
Ni3 Ni3 As1 15_565 . 156_555 124.71(8) ?
Ni3 Ni3 As4 15_565 . . 54.74(5) ?
Ni3 Ni3 As1 16_655 . 52_555 53.64(5) ?
Ni3 Ni3 As1 16_655 . 104_555 124.71(8) ?
Ni3 Ni3 As1 16_655 . 156_555 124.71(8) ?
Ni3 Ni3 As4 16_655 . . 54.74(5) ?
As1 Ni3 As1 52_555 . 104_555 110.55(7) ?
As1 Ni3 As1 52_555 . 156_555 110.55(7) ?
As1 Ni3 As4 52_555 . . 108.37(7) ?
As1 Ni3 As1 104_555 . 156_555 110.55(7) ?
As1 Ni3 As4 104_555 . . 108.37(7) ?
As1 Ni3 As4 156_555 . . 108.37(7) ?
Eu1 As1 Eu1 150_555 . 106_555 144.76(6) ?
Eu1 As1 Cu1 150_555 . 99_555 121.20(4) ?
Eu1 As1 Cu1 150_555 . 156_555 66.44(3) ?
Eu1 As1 Cu1 150_555 . 109_555 121.20(4) ?
Eu1 As1 Cu1 150_555 . 164_555 66.44(3) ?
Eu1 As1 Ni1 150_555 . 99_555 121.20(4) ?
Eu1 As1 Ni1 150_555 . 156_555 66.44(3) ?
Eu1 As1 Ni1 150_555 . 109_555 121.20(4) ?
Eu1 As1 Ni1 150_555 . 164_555 66.44(3) ?
Eu1 As1 Cu2 150_555 . 146_555 68.96(5) ?
Eu1 As1 Cu2 150_555 . 99_555 146.28(7) ?
Eu1 As1 Ni2 150_555 . 146_555 68.96(5) ?
Eu1 As1 Ni2 150_555 . 99_555 146.28(7) ?
Eu1 As1 Ni3 150_555 . 52_555 75.89(5) ?
Eu1 As1 Ni3 150_555 . 62_655 75.89(5) ?
Eu1 As1 Cu1 106_555 . 99_555 66.44(3) ?
Eu1 As1 Cu1 106_555 . 156_555 121.20(4) ?
Eu1 As1 Cu1 106_555 . 109_555 66.44(3) ?
Eu1 As1 Cu1 106_555 . 164_555 121.20(4) ?
Eu1 As1 Ni1 106_555 . 99_555 66.44(3) ?
Eu1 As1 Ni1 106_555 . 156_555 121.20(4) ?
Eu1 As1 Ni1 106_555 . 109_555 66.44(3) ?
Eu1 As1 Ni1 106_555 . 164_555 121.20(4) ?
Eu1 As1 Cu2 106_555 . 146_555 146.28(7) ?
Eu1 As1 Cu2 106_555 . 99_555 68.96(5) ?
Eu1 As1 Ni2 106_555 . 146_555 146.28(7) ?
Eu1 As1 Ni2 106_555 . 99_555 68.96(5) ?
Eu1 As1 Ni3 106_555 . 52_555 75.89(5) ?
Eu1 As1 Ni3 106_555 . 62_655 75.89(5) ?
Cu1 As1 Cu1 99_555 . 156_555 57.56(4) ?
Cu1 As1 Cu1 99_555 . 109_555 117.38(7) ?
Cu1 As1 Cu1 99_555 . 164_555 157.45(7) ?
Cu1 As1 Ni1 99_555 . 99_555 0.0(5) ?
Cu1 As1 Ni1 99_555 . 156_555 57.56(4) ?
Cu1 As1 Ni1 99_555 . 109_555 117.38(7) ?
Cu1 As1 Ni1 99_555 . 164_555 157.45(7) ?
Cu1 As1 Cu2 99_555 . 146_555 98.52(4) ?
Cu1 As1 Cu2 99_555 . 99_555 63.03(5) ?
Cu1 As1 Ni2 99_555 . 146_555 98.52(4) ?
Cu1 As1 Ni2 99_555 . 99_555 63.03(5) ?
Cu1 As1 Ni3 99_555 . 52_555 69.57(6) ?
Cu1 As1 Ni3 99_555 . 62_655 131.61(6) ?
Cu1 As1 Cu1 156_555 . 109_555 157.45(7) ?
Cu1 As1 Cu1 156_555 . 164_555 117.38(7) ?
Cu1 As1 Ni1 156_555 . 99_555 57.56(4) ?
Cu1 As1 Ni1 156_555 . 156_555 0.0(5) ?
Cu1 As1 Ni1 156_555 . 109_555 157.45(7) ?
Cu1 As1 Ni1 156_555 . 164_555 117.38(7) ?
Cu1 As1 Cu2 156_555 . 146_555 63.03(5) ?
Cu1 As1 Cu2 156_555 . 99_555 98.52(4) ?
Cu1 As1 Ni2 156_555 . 146_555 63.03(5) ?
Cu1 As1 Ni2 156_555 . 99_555 98.52(4) ?
Cu1 As1 Ni3 156_555 . 52_555 69.57(6) ?
Cu1 As1 Ni3 156_555 . 62_655 131.61(6) ?
Cu1 As1 Cu1 109_555 . 164_555 57.56(4) ?
Cu1 As1 Ni1 109_555 . 99_555 117.38(7) ?
Cu1 As1 Ni1 109_555 . 156_555 157.45(7) ?
Cu1 As1 Ni1 109_555 . 109_555 0.0(5) ?
Cu1 As1 Ni1 109_555 . 164_555 57.56(4) ?
Cu1 As1 Cu2 109_555 . 146_555 98.52(4) ?
Cu1 As1 Cu2 109_555 . 99_555 63.03(5) ?
Cu1 As1 Ni2 109_555 . 146_555 98.52(4) ?
Cu1 As1 Ni2 109_555 . 99_555 63.03(5) ?
Cu1 As1 Ni3 109_555 . 52_555 131.61(6) ?
Cu1 As1 Ni3 109_555 . 62_655 69.57(6) ?
Cu1 As1 Ni1 164_555 . 99_555 157.45(7) ?
Cu1 As1 Ni1 164_555 . 156_555 117.38(7) ?
Cu1 As1 Ni1 164_555 . 109_555 57.56(4) ?
Cu1 As1 Ni1 164_555 . 164_555 0.0(5) ?
Cu1 As1 Cu2 164_555 . 146_555 63.03(5) ?
Cu1 As1 Cu2 164_555 . 99_555 98.52(4) ?
Cu1 As1 Ni2 164_555 . 146_555 63.03(5) ?
Cu1 As1 Ni2 164_555 . 99_555 98.52(4) ?
Cu1 As1 Ni3 164_555 . 52_555 131.61(6) ?
Cu1 As1 Ni3 164_555 . 62_655 69.57(6) ?
Ni1 As1 Ni1 99_555 . 156_555 57.56(4) ?
Ni1 As1 Ni1 99_555 . 109_555 117.38(7) ?
Ni1 As1 Ni1 99_555 . 164_555 157.45(7) ?
Ni1 As1 Cu2 99_555 . 146_555 98.52(4) ?
Ni1 As1 Cu2 99_555 . 99_555 63.03(5) ?
Ni1 As1 Ni2 99_555 . 146_555 98.52(4) ?
Ni1 As1 Ni2 99_555 . 99_555 63.03(5) ?
Ni1 As1 Ni3 99_555 . 52_555 69.57(6) ?
Ni1 As1 Ni3 99_555 . 62_655 131.61(6) ?
Ni1 As1 Ni1 156_555 . 109_555 157.45(7) ?
Ni1 As1 Ni1 156_555 . 164_555 117.38(7) ?
Ni1 As1 Cu2 156_555 . 146_555 63.03(5) ?
Ni1 As1 Cu2 156_555 . 99_555 98.52(4) ?
Ni1 As1 Ni2 156_555 . 146_555 63.03(5) ?
Ni1 As1 Ni2 156_555 . 99_555 98.52(4) ?
Ni1 As1 Ni3 156_555 . 52_555 69.57(6) ?
Ni1 As1 Ni3 156_555 . 62_655 131.61(6) ?
Ni1 As1 Ni1 109_555 . 164_555 57.56(4) ?
Ni1 As1 Cu2 109_555 . 146_555 98.52(4) ?
Ni1 As1 Cu2 109_555 . 99_555 63.03(5) ?
Ni1 As1 Ni2 109_555 . 146_555 98.52(4) ?
Ni1 As1 Ni2 109_555 . 99_555 63.03(5) ?
Ni1 As1 Ni3 109_555 . 52_555 131.61(6) ?
Ni1 As1 Ni3 109_555 . 62_655 69.57(6) ?
Ni1 As1 Cu2 164_555 . 146_555 63.03(5) ?
Ni1 As1 Cu2 164_555 . 99_555 98.52(4) ?
Ni1 As1 Ni2 164_555 . 146_555 63.03(5) ?
Ni1 As1 Ni2 164_555 . 99_555 98.52(4) ?
Ni1 As1 Ni3 164_555 . 52_555 131.61(6) ?
Ni1 As1 Ni3 164_555 . 62_655 69.57(6) ?
Cu2 As1 Cu2 146_555 . 99_555 77.33(6) ?
Cu2 As1 Ni2 146_555 . 146_555 0.0(5) ?
Cu2 As1 Ni2 146_555 . 99_555 77.33(6) ?
Cu2 As1 Ni3 146_555 . 52_555 128.96(6) ?
Cu2 As1 Ni3 146_555 . 62_655 128.96(6) ?
Cu2 As1 Ni2 99_555 . 146_555 77.33(6) ?
Cu2 As1 Ni2 99_555 . 99_555 0.0(5) ?
Cu2 As1 Ni3 99_555 . 52_555 128.96(6) ?
Cu2 As1 Ni3 99_555 . 62_655 128.96(6) ?
Ni2 As1 Ni2 146_555 . 99_555 77.33(6) ?
Ni2 As1 Ni3 146_555 . 52_555 128.96(6) ?
Ni2 As1 Ni3 146_555 . 62_655 128.96(6) ?
Ni2 As1 Ni3 99_555 . 52_555 128.96(6) ?
Ni2 As1 Ni3 99_555 . 62_655 128.96(6) ?
Ni3 As1 Ni3 52_555 . 62_655 72.72(6) ?
Eu1 As2 Eu1 . . 5_555 114.49(4) ?
Eu1 As2 Eu1 . . 9_555 114.49(4) ?
Eu1 As2 Eu2 . . . 76.19(3) ?
Eu1 As2 Cu1 . . . 119.62(5) ?
Eu1 As2 Cu1 . . 5_555 64.01(4) ?
Eu1 As2 Cu1 . . 9_555 119.62(5) ?
Eu1 As2 Ni1 . . . 119.62(5) ?
Eu1 As2 Ni1 . . 5_555 64.01(4) ?
Eu1 As2 Ni1 . . 9_555 119.62(5) ?
Eu1 As2 Cu2 . . . 175.39(6) ?
Eu1 As2 Cu2 . . 5_555 63.82(4) ?
Eu1 As2 Cu2 . . 9_555 63.82(4) ?
Eu1 As2 Ni2 . . . 175.39(6) ?
Eu1 As2 Ni2 . . 5_555 63.82(4) ?
Eu1 As2 Ni2 . . 9_555 63.82(4) ?
Eu1 As2 Eu1 5_555 . 9_555 114.49(4) ?
Eu1 As2 Eu2 5_555 . . 76.19(3) ?
Eu1 As2 Cu1 5_555 . . 119.62(5) ?
Eu1 As2 Cu1 5_555 . 5_555 119.62(5) ?
Eu1 As2 Cu1 5_555 . 9_555 64.01(4) ?
Eu1 As2 Ni1 5_555 . . 119.62(5) ?
Eu1 As2 Ni1 5_555 . 5_555 119.62(5) ?
Eu1 As2 Ni1 5_555 . 9_555 64.01(4) ?
Eu1 As2 Cu2 5_555 . . 63.82(4) ?
Eu1 As2 Cu2 5_555 . 5_555 175.39(6) ?
Eu1 As2 Cu2 5_555 . 9_555 63.82(4) ?
Eu1 As2 Ni2 5_555 . . 63.82(4) ?
Eu1 As2 Ni2 5_555 . 5_555 175.39(6) ?
Eu1 As2 Ni2 5_555 . 9_555 63.82(4) ?
Eu1 As2 Eu2 9_555 . . 76.19(3) ?
Eu1 As2 Cu1 9_555 . . 64.01(4) ?
Eu1 As2 Cu1 9_555 . 5_555 119.62(5) ?
Eu1 As2 Cu1 9_555 . 9_555 119.62(5) ?
Eu1 As2 Ni1 9_555 . . 64.01(4) ?
Eu1 As2 Ni1 9_555 . 5_555 119.62(5) ?
Eu1 As2 Ni1 9_555 . 9_555 119.62(5) ?
Eu1 As2 Cu2 9_555 . . 63.82(4) ?
Eu1 As2 Cu2 9_555 . 5_555 63.82(4) ?
Eu1 As2 Cu2 9_555 . 9_555 175.39(6) ?
Eu1 As2 Ni2 9_555 . . 63.82(4) ?
Eu1 As2 Ni2 9_555 . 5_555 63.82(4) ?
Eu1 As2 Ni2 9_555 . 9_555 175.39(6) ?
Eu2 As2 Cu1 . . . 140.20(5) ?
Eu2 As2 Cu1 . . 5_555 140.20(5) ?
Eu2 As2 Cu1 . . 9_555 140.20(5) ?
Eu2 As2 Ni1 . . . 140.20(5) ?
Eu2 As2 Ni1 . . 5_555 140.20(5) ?
Eu2 As2 Ni1 . . 9_555 140.20(5) ?
Eu2 As2 Cu2 . . . 99.20(4) ?
Eu2 As2 Cu2 . . 5_555 99.20(4) ?
Eu2 As2 Cu2 . . 9_555 99.20(4) ?
Eu2 As2 Ni2 . . . 99.20(4) ?
Eu2 As2 Ni2 . . 5_555 99.20(4) ?
Eu2 As2 Ni2 . . 9_555 99.20(4) ?
Cu1 As2 Cu1 . . 5_555 67.33(4) ?
Cu1 As2 Cu1 . . 9_555 67.33(4) ?
Cu1 As2 Ni1 . . . 0.0(5) ?
Cu1 As2 Ni1 . . 5_555 67.33(4) ?
Cu1 As2 Ni1 . . 9_555 67.33(4) ?
Cu1 As2 Cu2 . . . 63.97(4) ?
Cu1 As2 Cu2 . . 5_555 63.97(4) ?
Cu1 As2 Cu2 . . 9_555 120.59(6) ?
Cu1 As2 Ni2 . . . 63.97(4) ?
Cu1 As2 Ni2 . . 5_555 63.97(4) ?
Cu1 As2 Ni2 . . 9_555 120.59(6) ?
Cu1 As2 Cu1 5_555 . 9_555 67.33(4) ?
Cu1 As2 Ni1 5_555 . . 67.33(4) ?
Cu1 As2 Ni1 5_555 . 5_555 0.0(5) ?
Cu1 As2 Ni1 5_555 . 9_555 67.33(4) ?
Cu1 As2 Cu2 5_555 . . 120.59(6) ?
Cu1 As2 Cu2 5_555 . 5_555 63.97(4) ?
Cu1 As2 Cu2 5_555 . 9_555 63.97(4) ?
Cu1 As2 Ni2 5_555 . . 120.59(6) ?
Cu1 As2 Ni2 5_555 . 5_555 63.97(4) ?
Cu1 As2 Ni2 5_555 . 9_555 63.97(4) ?
Cu1 As2 Ni1 9_555 . . 67.33(4) ?
Cu1 As2 Ni1 9_555 . 5_555 67.33(4) ?
Cu1 As2 Ni1 9_555 . 9_555 0.0(5) ?
Cu1 As2 Cu2 9_555 . . 63.97(4) ?
Cu1 As2 Cu2 9_555 . 5_555 120.59(6) ?
Cu1 As2 Cu2 9_555 . 9_555 63.97(4) ?
Cu1 As2 Ni2 9_555 . . 63.97(4) ?
Cu1 As2 Ni2 9_555 . 5_555 120.59(6) ?
Cu1 As2 Ni2 9_555 . 9_555 63.97(4) ?
Ni1 As2 Ni1 . . 5_555 67.33(4) ?
Ni1 As2 Ni1 . . 9_555 67.33(4) ?
Ni1 As2 Cu2 . . . 63.97(4) ?
Ni1 As2 Cu2 . . 5_555 63.97(4) ?
Ni1 As2 Cu2 . . 9_555 120.59(6) ?
Ni1 As2 Ni2 . . . 63.97(4) ?
Ni1 As2 Ni2 . . 5_555 63.97(4) ?
Ni1 As2 Ni2 . . 9_555 120.59(6) ?
Ni1 As2 Ni1 5_555 . 9_555 67.33(4) ?
Ni1 As2 Cu2 5_555 . . 120.59(6) ?
Ni1 As2 Cu2 5_555 . 5_555 63.97(4) ?
Ni1 As2 Cu2 5_555 . 9_555 63.97(4) ?
Ni1 As2 Ni2 5_555 . . 120.59(6) ?
Ni1 As2 Ni2 5_555 . 5_555 63.97(4) ?
Ni1 As2 Ni2 5_555 . 9_555 63.97(4) ?
Ni1 As2 Cu2 9_555 . . 63.97(4) ?
Ni1 As2 Cu2 9_555 . 5_555 120.59(6) ?
Ni1 As2 Cu2 9_555 . 9_555 63.97(4) ?
Ni1 As2 Ni2 9_555 . . 63.97(4) ?
Ni1 As2 Ni2 9_555 . 5_555 120.59(6) ?
Ni1 As2 Ni2 9_555 . 9_555 63.97(4) ?
Cu2 As2 Cu2 . . 5_555 117.49(6) ?
Cu2 As2 Cu2 . . 9_555 117.49(6) ?
Cu2 As2 Ni2 . . . 0.0(5) ?
Cu2 As2 Ni2 . . 5_555 117.49(6) ?
Cu2 As2 Ni2 . . 9_555 117.49(6) ?
Cu2 As2 Cu2 5_555 . 9_555 117.49(6) ?
Cu2 As2 Ni2 5_555 . . 117.49(6) ?
Cu2 As2 Ni2 5_555 . 5_555 0.0(5) ?
Cu2 As2 Ni2 5_555 . 9_555 117.49(6) ?
Cu2 As2 Ni2 9_555 . . 117.49(6) ?
Cu2 As2 Ni2 9_555 . 5_555 117.49(6) ?
Cu2 As2 Ni2 9_555 . 9_555 0.0(5) ?
Ni2 As2 Ni2 . . 5_555 117.49(6) ?
Ni2 As2 Ni2 . . 9_555 117.49(6) ?
Ni2 As2 Ni2 5_555 . 9_555 117.49(6) ?
Cu1 As3 Cu1 . . 146_555 176.88(7) ?
Cu1 As3 Cu1 . . 99_555 90.04(3) ?
Cu1 As3 Cu1 . . 52_555 90.04(3) ?
Cu1 As3 Cu1 . . 5_555 62.54(6) ?
Cu1 As3 Cu1 . . 54_555 119.98(6) ?
Cu1 As3 Cu1 . . 151_555 119.98(6) ?
Cu1 As3 Cu1 . . 104_555 57.45(6) ?
Cu1 As3 Cu1 . . 9_555 62.54(6) ?
Cu1 As3 Cu1 . . 106_555 119.98(6) ?
Cu1 As3 Cu1 . . 59_555 57.45(6) ?
Cu1 As3 Cu1 . . 156_555 119.98(6) ?
Cu1 As3 Ni1 . . . 0.0(5) ?
Cu1 As3 Ni1 . . 146_555 176.88(7) ?
Cu1 As3 Ni1 . . 99_555 90.04(3) ?
Cu1 As3 Ni1 . . 52_555 90.04(3) ?
Cu1 As3 Ni1 . . 5_555 62.54(6) ?
Cu1 As3 Ni1 . . 54_555 119.98(6) ?
Cu1 As3 Ni1 . . 151_555 119.98(6) ?
Cu1 As3 Ni1 . . 104_555 57.45(6) ?
Cu1 As3 Ni1 . . 9_555 62.54(6) ?
Cu1 As3 Ni1 . . 106_555 119.98(6) ?
Cu1 As3 Ni1 . . 59_555 57.45(6) ?
Cu1 As3 Ni1 . . 156_555 119.98(6) ?
Cu1 As3 Cu1 146_555 . 99_555 90.04(3) ?
Cu1 As3 Cu1 146_555 . 52_555 90.04(3) ?
Cu1 As3 Cu1 146_555 . 5_555 119.98(6) ?
Cu1 As3 Cu1 146_555 . 54_555 57.45(6) ?
Cu1 As3 Cu1 146_555 . 151_555 62.54(6) ?
Cu1 As3 Cu1 146_555 . 104_555 119.98(6) ?
Cu1 As3 Cu1 146_555 . 9_555 119.98(6) ?
Cu1 As3 Cu1 146_555 . 106_555 57.45(6) ?
Cu1 As3 Cu1 146_555 . 59_555 119.98(6) ?
Cu1 As3 Cu1 146_555 . 156_555 62.54(6) ?
Cu1 As3 Ni1 146_555 . . 176.88(7) ?
Cu1 As3 Ni1 146_555 . 146_555 0.0(5) ?
Cu1 As3 Ni1 146_555 . 99_555 90.04(3) ?
Cu1 As3 Ni1 146_555 . 52_555 90.04(3) ?
Cu1 As3 Ni1 146_555 . 5_555 119.98(6) ?
Cu1 As3 Ni1 146_555 . 54_555 57.45(6) ?
Cu1 As3 Ni1 146_555 . 151_555 62.54(6) ?
Cu1 As3 Ni1 146_555 . 104_555 119.98(6) ?
Cu1 As3 Ni1 146_555 . 9_555 119.98(6) ?
Cu1 As3 Ni1 146_555 . 106_555 57.45(6) ?
Cu1 As3 Ni1 146_555 . 59_555 119.98(6) ?
Cu1 As3 Ni1 146_555 . 156_555 62.54(6) ?
Cu1 As3 Cu1 99_555 . 52_555 176.88(7) ?
Cu1 As3 Cu1 99_555 . 5_555 57.45(6) ?
Cu1 As3 Cu1 99_555 . 54_555 119.98(6) ?
Cu1 As3 Cu1 99_555 . 151_555 119.98(6) ?
Cu1 As3 Cu1 99_555 . 104_555 62.54(6) ?
Cu1 As3 Cu1 99_555 . 9_555 119.98(6) ?
Cu1 As3 Cu1 99_555 . 106_555 62.54(6) ?
Cu1 As3 Cu1 99_555 . 59_555 119.98(6) ?
Cu1 As3 Cu1 99_555 . 156_555 57.45(6) ?
Cu1 As3 Ni1 99_555 . . 90.04(3) ?
Cu1 As3 Ni1 99_555 . 146_555 90.04(3) ?
Cu1 As3 Ni1 99_555 . 99_555 0.0(5) ?
Cu1 As3 Ni1 99_555 . 52_555 176.88(7) ?
Cu1 As3 Ni1 99_555 . 5_555 57.45(6) ?
Cu1 As3 Ni1 99_555 . 54_555 119.98(6) ?
Cu1 As3 Ni1 99_555 . 151_555 119.98(6) ?
Cu1 As3 Ni1 99_555 . 104_555 62.54(6) ?
Cu1 As3 Ni1 99_555 . 9_555 119.98(6) ?
Cu1 As3 Ni1 99_555 . 106_555 62.54(6) ?
Cu1 As3 Ni1 99_555 . 59_555 119.98(6) ?
Cu1 As3 Ni1 99_555 . 156_555 57.45(6) ?
Cu1 As3 Cu1 52_555 . 5_555 119.98(6) ?
Cu1 As3 Cu1 52_555 . 54_555 62.54(6) ?
Cu1 As3 Cu1 52_555 . 151_555 57.45(6) ?
Cu1 As3 Cu1 52_555 . 104_555 119.98(6) ?
Cu1 As3 Cu1 52_555 . 9_555 57.45(6) ?
Cu1 As3 Cu1 52_555 . 106_555 119.98(6) ?
Cu1 As3 Cu1 52_555 . 59_555 62.54(6) ?
Cu1 As3 Cu1 52_555 . 156_555 119.98(6) ?
Cu1 As3 Ni1 52_555 . . 90.04(3) ?
Cu1 As3 Ni1 52_555 . 146_555 90.04(3) ?
Cu1 As3 Ni1 52_555 . 99_555 176.88(7) ?
Cu1 As3 Ni1 52_555 . 52_555 0.0(5) ?
Cu1 As3 Ni1 52_555 . 5_555 119.98(6) ?
Cu1 As3 Ni1 52_555 . 54_555 62.54(6) ?
Cu1 As3 Ni1 52_555 . 151_555 57.45(6) ?
Cu1 As3 Ni1 52_555 . 104_555 119.98(6) ?
Cu1 As3 Ni1 52_555 . 9_555 57.45(6) ?
Cu1 As3 Ni1 52_555 . 106_555 119.98(6) ?
Cu1 As3 Ni1 52_555 . 59_555 62.54(6) ?
Cu1 As3 Ni1 52_555 . 156_555 119.98(6) ?
Cu1 As3 Cu1 5_555 . 54_555 176.88(7) ?
Cu1 As3 Cu1 5_555 . 151_555 90.04(3) ?
Cu1 As3 Cu1 5_555 . 104_555 90.04(3) ?
Cu1 As3 Cu1 5_555 . 9_555 62.54(6) ?
Cu1 As3 Cu1 5_555 . 106_555 119.98(6) ?
Cu1 As3 Cu1 5_555 . 59_555 119.98(6) ?
Cu1 As3 Cu1 5_555 . 156_555 57.45(6) ?
Cu1 As3 Ni1 5_555 . . 62.54(6) ?
Cu1 As3 Ni1 5_555 . 146_555 119.98(6) ?
Cu1 As3 Ni1 5_555 . 99_555 57.45(6) ?
Cu1 As3 Ni1 5_555 . 52_555 119.98(6) ?
Cu1 As3 Ni1 5_555 . 5_555 0.0(5) ?
Cu1 As3 Ni1 5_555 . 54_555 176.88(7) ?
Cu1 As3 Ni1 5_555 . 151_555 90.04(3) ?
Cu1 As3 Ni1 5_555 . 104_555 90.04(3) ?
Cu1 As3 Ni1 5_555 . 9_555 62.54(6) ?
Cu1 As3 Ni1 5_555 . 106_555 119.98(6) ?
Cu1 As3 Ni1 5_555 . 59_555 119.98(6) ?
Cu1 As3 Ni1 5_555 . 156_555 57.45(6) ?
Cu1 As3 Cu1 54_555 . 151_555 90.04(3) ?
Cu1 As3 Cu1 54_555 . 104_555 90.04(3) ?
Cu1 As3 Cu1 54_555 . 9_555 119.98(6) ?
Cu1 As3 Cu1 54_555 . 106_555 57.45(6) ?
Cu1 As3 Cu1 54_555 . 59_555 62.54(6) ?
Cu1 As3 Cu1 54_555 . 156_555 119.98(6) ?
Cu1 As3 Ni1 54_555 . . 119.98(6) ?
Cu1 As3 Ni1 54_555 . 146_555 57.45(6) ?
Cu1 As3 Ni1 54_555 . 99_555 119.98(6) ?
Cu1 As3 Ni1 54_555 . 52_555 62.54(6) ?
Cu1 As3 Ni1 54_555 . 5_555 176.88(7) ?
Cu1 As3 Ni1 54_555 . 54_555 0.0(5) ?
Cu1 As3 Ni1 54_555 . 151_555 90.04(3) ?
Cu1 As3 Ni1 54_555 . 104_555 90.04(3) ?
Cu1 As3 Ni1 54_555 . 9_555 119.98(6) ?
Cu1 As3 Ni1 54_555 . 106_555 57.45(6) ?
Cu1 As3 Ni1 54_555 . 59_555 62.54(6) ?
Cu1 As3 Ni1 54_555 . 156_555 119.98(6) ?
Cu1 As3 Cu1 151_555 . 104_555 176.88(7) ?
Cu1 As3 Cu1 151_555 . 9_555 57.45(6) ?
Cu1 As3 Cu1 151_555 . 106_555 119.98(6) ?
Cu1 As3 Cu1 151_555 . 59_555 119.98(6) ?
Cu1 As3 Cu1 151_555 . 156_555 62.54(6) ?
Cu1 As3 Ni1 151_555 . . 119.98(6) ?
Cu1 As3 Ni1 151_555 . 146_555 62.54(6) ?
Cu1 As3 Ni1 151_555 . 99_555 119.98(6) ?
Cu1 As3 Ni1 151_555 . 52_555 57.45(6) ?
Cu1 As3 Ni1 151_555 . 5_555 90.04(3) ?
Cu1 As3 Ni1 151_555 . 54_555 90.04(3) ?
Cu1 As3 Ni1 151_555 . 151_555 0.0(5) ?
Cu1 As3 Ni1 151_555 . 104_555 176.88(7) ?
Cu1 As3 Ni1 151_555 . 9_555 57.45(6) ?
Cu1 As3 Ni1 151_555 . 106_555 119.98(6) ?
Cu1 As3 Ni1 151_555 . 59_555 119.98(6) ?
Cu1 As3 Ni1 151_555 . 156_555 62.54(6) ?
Cu1 As3 Cu1 104_555 . 9_555 119.98(6) ?
Cu1 As3 Cu1 104_555 . 106_555 62.54(6) ?
Cu1 As3 Cu1 104_555 . 59_555 57.45(6) ?
Cu1 As3 Cu1 104_555 . 156_555 119.98(6) ?
Cu1 As3 Ni1 104_555 . . 57.45(6) ?
Cu1 As3 Ni1 104_555 . 146_555 119.98(6) ?
Cu1 As3 Ni1 104_555 . 99_555 62.54(6) ?
Cu1 As3 Ni1 104_555 . 52_555 119.98(6) ?
Cu1 As3 Ni1 104_555 . 5_555 90.04(3) ?
Cu1 As3 Ni1 104_555 . 54_555 90.04(3) ?
Cu1 As3 Ni1 104_555 . 151_555 176.88(7) ?
Cu1 As3 Ni1 104_555 . 104_555 0.0(5) ?
Cu1 As3 Ni1 104_555 . 9_555 119.98(6) ?
Cu1 As3 Ni1 104_555 . 106_555 62.54(6) ?
Cu1 As3 Ni1 104_555 . 59_555 57.45(6) ?
Cu1 As3 Ni1 104_555 . 156_555 119.98(6) ?
Cu1 As3 Cu1 9_555 . 106_555 176.88(7) ?
Cu1 As3 Cu1 9_555 . 59_555 90.04(3) ?
Cu1 As3 Cu1 9_555 . 156_555 90.04(3) ?
Cu1 As3 Ni1 9_555 . . 62.54(6) ?
Cu1 As3 Ni1 9_555 . 146_555 119.98(6) ?
Cu1 As3 Ni1 9_555 . 99_555 119.98(6) ?
Cu1 As3 Ni1 9_555 . 52_555 57.45(6) ?
Cu1 As3 Ni1 9_555 . 5_555 62.54(6) ?
Cu1 As3 Ni1 9_555 . 54_555 119.98(6) ?
Cu1 As3 Ni1 9_555 . 151_555 57.45(6) ?
Cu1 As3 Ni1 9_555 . 104_555 119.98(6) ?
Cu1 As3 Ni1 9_555 . 9_555 0.0(5) ?
Cu1 As3 Ni1 9_555 . 106_555 176.88(7) ?
Cu1 As3 Ni1 9_555 . 59_555 90.04(3) ?
Cu1 As3 Ni1 9_555 . 156_555 90.04(3) ?
Cu1 As3 Cu1 106_555 . 59_555 90.04(3) ?
Cu1 As3 Cu1 106_555 . 156_555 90.04(3) ?
Cu1 As3 Ni1 106_555 . . 119.98(6) ?
Cu1 As3 Ni1 106_555 . 146_555 57.45(6) ?
Cu1 As3 Ni1 106_555 . 99_555 62.54(6) ?
Cu1 As3 Ni1 106_555 . 52_555 119.98(6) ?
Cu1 As3 Ni1 106_555 . 5_555 119.98(6) ?
Cu1 As3 Ni1 106_555 . 54_555 57.45(6) ?
Cu1 As3 Ni1 106_555 . 151_555 119.98(6) ?
Cu1 As3 Ni1 106_555 . 104_555 62.54(6) ?
Cu1 As3 Ni1 106_555 . 9_555 176.88(7) ?
Cu1 As3 Ni1 106_555 . 106_555 0.0(5) ?
Cu1 As3 Ni1 106_555 . 59_555 90.04(3) ?
Cu1 As3 Ni1 106_555 . 156_555 90.04(3) ?
Cu1 As3 Cu1 59_555 . 156_555 176.88(7) ?
Cu1 As3 Ni1 59_555 . . 57.45(6) ?
Cu1 As3 Ni1 59_555 . 146_555 119.98(6) ?
Cu1 As3 Ni1 59_555 . 99_555 119.98(6) ?
Cu1 As3 Ni1 59_555 . 52_555 62.54(6) ?
Cu1 As3 Ni1 59_555 . 5_555 119.98(6) ?
Cu1 As3 Ni1 59_555 . 54_555 62.54(6) ?
Cu1 As3 Ni1 59_555 . 151_555 119.98(6) ?
Cu1 As3 Ni1 59_555 . 104_555 57.45(6) ?
Cu1 As3 Ni1 59_555 . 9_555 90.04(3) ?
Cu1 As3 Ni1 59_555 . 106_555 90.04(3) ?
Cu1 As3 Ni1 59_555 . 59_555 0.0(5) ?
Cu1 As3 Ni1 59_555 . 156_555 176.88(7) ?
Cu1 As3 Ni1 156_555 . . 119.98(6) ?
Cu1 As3 Ni1 156_555 . 146_555 62.54(6) ?
Cu1 As3 Ni1 156_555 . 99_555 57.45(6) ?
Cu1 As3 Ni1 156_555 . 52_555 119.98(6) ?
Cu1 As3 Ni1 156_555 . 5_555 57.45(6) ?
Cu1 As3 Ni1 156_555 . 54_555 119.98(6) ?
Cu1 As3 Ni1 156_555 . 151_555 62.54(6) ?
Cu1 As3 Ni1 156_555 . 104_555 119.98(6) ?
Cu1 As3 Ni1 156_555 . 9_555 90.04(3) ?
Cu1 As3 Ni1 156_555 . 106_555 90.04(3) ?
Cu1 As3 Ni1 156_555 . 59_555 176.88(7) ?
Cu1 As3 Ni1 156_555 . 156_555 0.0(5) ?
Ni1 As3 Ni1 . . 146_555 176.88(7) ?
Ni1 As3 Ni1 . . 99_555 90.04(3) ?
Ni1 As3 Ni1 . . 52_555 90.04(3) ?
Ni1 As3 Ni1 . . 5_555 62.54(6) ?
Ni1 As3 Ni1 . . 54_555 119.98(6) ?
Ni1 As3 Ni1 . . 151_555 119.98(6) ?
Ni1 As3 Ni1 . . 104_555 57.45(6) ?
Ni1 As3 Ni1 . . 9_555 62.54(6) ?
Ni1 As3 Ni1 . . 106_555 119.98(6) ?
Ni1 As3 Ni1 . . 59_555 57.45(6) ?
Ni1 As3 Ni1 . . 156_555 119.98(6) ?
Ni1 As3 Ni1 146_555 . 99_555 90.04(3) ?
Ni1 As3 Ni1 146_555 . 52_555 90.04(3) ?
Ni1 As3 Ni1 146_555 . 5_555 119.98(6) ?
Ni1 As3 Ni1 146_555 . 54_555 57.45(6) ?
Ni1 As3 Ni1 146_555 . 151_555 62.54(6) ?
Ni1 As3 Ni1 146_555 . 104_555 119.98(6) ?
Ni1 As3 Ni1 146_555 . 9_555 119.98(6) ?
Ni1 As3 Ni1 146_555 . 106_555 57.45(6) ?
Ni1 As3 Ni1 146_555 . 59_555 119.98(6) ?
Ni1 As3 Ni1 146_555 . 156_555 62.54(6) ?
Ni1 As3 Ni1 99_555 . 52_555 176.88(7) ?
Ni1 As3 Ni1 99_555 . 5_555 57.45(6) ?
Ni1 As3 Ni1 99_555 . 54_555 119.98(6) ?
Ni1 As3 Ni1 99_555 . 151_555 119.98(6) ?
Ni1 As3 Ni1 99_555 . 104_555 62.54(6) ?
Ni1 As3 Ni1 99_555 . 9_555 119.98(6) ?
Ni1 As3 Ni1 99_555 . 106_555 62.54(6) ?
Ni1 As3 Ni1 99_555 . 59_555 119.98(6) ?
Ni1 As3 Ni1 99_555 . 156_555 57.45(6) ?
Ni1 As3 Ni1 52_555 . 5_555 119.98(6) ?
Ni1 As3 Ni1 52_555 . 54_555 62.54(6) ?
Ni1 As3 Ni1 52_555 . 151_555 57.45(6) ?
Ni1 As3 Ni1 52_555 . 104_555 119.98(6) ?
Ni1 As3 Ni1 52_555 . 9_555 57.45(6) ?
Ni1 As3 Ni1 52_555 . 106_555 119.98(6) ?
Ni1 As3 Ni1 52_555 . 59_555 62.54(6) ?
Ni1 As3 Ni1 52_555 . 156_555 119.98(6) ?
Ni1 As3 Ni1 5_555 . 54_555 176.88(7) ?
Ni1 As3 Ni1 5_555 . 151_555 90.04(3) ?
Ni1 As3 Ni1 5_555 . 104_555 90.04(3) ?
Ni1 As3 Ni1 5_555 . 9_555 62.54(6) ?
Ni1 As3 Ni1 5_555 . 106_555 119.98(6) ?
Ni1 As3 Ni1 5_555 . 59_555 119.98(6) ?
Ni1 As3 Ni1 5_555 . 156_555 57.45(6) ?
Ni1 As3 Ni1 54_555 . 151_555 90.04(3) ?
Ni1 As3 Ni1 54_555 . 104_555 90.04(3) ?
Ni1 As3 Ni1 54_555 . 9_555 119.98(6) ?
Ni1 As3 Ni1 54_555 . 106_555 57.45(6) ?
Ni1 As3 Ni1 54_555 . 59_555 62.54(6) ?
Ni1 As3 Ni1 54_555 . 156_555 119.98(6) ?
Ni1 As3 Ni1 151_555 . 104_555 176.88(7) ?
Ni1 As3 Ni1 151_555 . 9_555 57.45(6) ?
Ni1 As3 Ni1 151_555 . 106_555 119.98(6) ?
Ni1 As3 Ni1 151_555 . 59_555 119.98(6) ?
Ni1 As3 Ni1 151_555 . 156_555 62.54(6) ?
Ni1 As3 Ni1 104_555 . 9_555 119.98(6) ?
Ni1 As3 Ni1 104_555 . 106_555 62.54(6) ?
Ni1 As3 Ni1 104_555 . 59_555 57.45(6) ?
Ni1 As3 Ni1 104_555 . 156_555 119.98(6) ?
Ni1 As3 Ni1 9_555 . 106_555 176.88(7) ?
Ni1 As3 Ni1 9_555 . 59_555 90.04(3) ?
Ni1 As3 Ni1 9_555 . 156_555 90.04(3) ?
Ni1 As3 Ni1 106_555 . 59_555 90.04(3) ?
Ni1 As3 Ni1 106_555 . 156_555 90.04(3) ?
Ni1 As3 Ni1 59_555 . 156_555 176.88(7) ?
Ni3 As4 Ni3 . . 2_665 109.47(5) ?
Ni3 As4 Ni3 . . 3_656 109.47(5) ?
Ni3 As4 Ni3 . . 4_566 109.47(5) ?
Ni3 As4 Ni3 . . 13_556 70.53(5) ?
Ni3 As4 Ni3 . . 14_666 180.0(5) ?
Ni3 As4 Ni3 . . 15_565 70.53(5) ?
Ni3 As4 Ni3 . . 16_655 70.53(5) ?
Ni3 As4 Ni3 2_665 . 3_656 109.47(5) ?
Ni3 As4 Ni3 2_665 . 4_566 109.47(5) ?
Ni3 As4 Ni3 2_665 . 13_556 180.0(5) ?
Ni3 As4 Ni3 2_665 . 14_666 70.53(5) ?
Ni3 As4 Ni3 2_665 . 15_565 70.53(5) ?
Ni3 As4 Ni3 2_665 . 16_655 70.53(5) ?
Ni3 As4 Ni3 3_656 . 4_566 109.47(5) ?
Ni3 As4 Ni3 3_656 . 13_556 70.53(5) ?
Ni3 As4 Ni3 3_656 . 14_666 70.53(5) ?
Ni3 As4 Ni3 3_656 . 15_565 180.0(5) ?
Ni3 As4 Ni3 3_656 . 16_655 70.53(5) ?
Ni3 As4 Ni3 4_566 . 13_556 70.53(5) ?
Ni3 As4 Ni3 4_566 . 14_666 70.53(5) ?
Ni3 As4 Ni3 4_566 . 15_565 70.53(5) ?
Ni3 As4 Ni3 4_566 . 16_655 180.0(5) ?
Ni3 As4 Ni3 13_556 . 14_666 109.47(5) ?
Ni3 As4 Ni3 13_556 . 15_565 109.47(5) ?
Ni3 As4 Ni3 13_556 . 16_655 109.47(5) ?
Ni3 As4 Ni3 14_666 . 15_565 109.47(5) ?
Ni3 As4 Ni3 14_666 . 16_655 109.47(5) ?
Ni3 As4 Ni3 15_565 . 16_655 109.47(5) ?
