# Supplementary material for: Effect of Transition Metal Substitution on the Structure and Properties of a Clathrate-Like Compound Eu7Cu44As23
Source: Materials (Basel). 2016 Jul 19;9(7):587. doi: 10.3390/ma9070587 (PMC5456878; doi:10.3390/ma9070587)
Supplement: Supplementary file 1 [file materials-09-00587-s001.zip › 7-44-23_Ni2.cif]

data_global

_publ_contact_author_name        'Igor Plokhikh'
_publ_contact_author_address     
'MSU,Faculty of Chemistry,Russia,119991,Moscow1GSP-1,Leninskiye Gory.r.540'
_publ_contact_author_email       ig.plohih@yandex.ru
_publ_contact_author_phone       8-926-289-73-27
_publ_contact_author_fax         ?
loop_
_publ_author_name
_publ_author_address
'Plokhikh, Igor' -
'Dmitri Charkin, Dmitri' -
'Verchenko, Valeri' -
'Ignatyev, Ivan' -
'Kazakov, Sergey' -
'Sobolev, Alexey' -
'Presniakov, Igor' -
'Tsirlin, Alexander ' -
'Shevelkov, Andrei ' -
_publ_section_references         
;
Petricek, V., Dusek, M. & Palatinus L. (2006). Jana2006.
Structure Determination Software Programs.
Institute of Physics, Praha, Czech Republic.

Palatinus L. & Chapuis G. (2007). J. Appl. Cryst. 40, 786-790.

Brandenburg, K. & Putz, H. (2005). DIAMOND Version 3.
Crystal Impact GbR, Postfach 1251, D-53002 Bonn, Germany.
;

data_I
_publ_requested_journal          Materials


_chemical_formula_moiety         'Eu7Cu42Ni2As23  '
_chemical_formula_sum            'As23 Cu44 Eu7'
_chemical_properties_physical    ferromagnetic
_chemical_formula_structural     'As23 Cu44 Eu7'
_chemical_formula_analytical     no
_chemical_formula_iupac          'Eu7 Cu44 As23'
_chemical_formula_weight         5583
_exptl_crystal_colour            black

_diffrn_ambient_temperature      293
_diffrn_ambient_pressure         101,3

#=======================================================================

# 6. POWDER SPECIMEN AND CRYSTAL DATA

_symmetry_cell_setting           cubic
_symmetry_space_group_name_H-M   'F m -3 m'
_symmetry_Int_Tables_number      225
_chemical_absolute_configuration .
_symmetry_space_group_name_Hall  '-F 4 2 3'

loop_
_space_group_symop_id
_space_group_symop_operation_xyz
1 x,y,z
2 -x,-y,z
3 -x,y,-z
4 x,-y,-z
5 z,x,y
6 z,-x,-y
7 -z,-x,y
8 -z,x,-y
9 y,z,x
10 -y,z,-x
11 y,-z,-x
12 -y,-z,x
13 y,x,-z
14 -y,-x,-z
15 y,-x,z
16 -y,x,z
17 x,z,-y
18 -x,z,y
19 -x,-z,-y
20 x,-z,y
21 z,y,-x
22 z,-y,x
23 -z,y,x
24 -z,-y,-x
25 -x,-y,-z
26 x,y,-z
27 x,-y,z
28 -x,y,z
29 -z,-x,-y
30 -z,x,y
31 z,x,-y
32 z,-x,y
33 -y,-z,-x
34 y,-z,x
35 -y,z,x
36 y,z,-x
37 -y,-x,z
38 y,x,z
39 -y,x,-z
40 y,-x,-z
41 -x,-z,y
42 x,-z,-y
43 x,z,y
44 -x,z,-y
45 -z,-y,x
46 -z,y,-x
47 z,-y,-x
48 z,y,x
49 x,y+1/2,z+1/2
50 -x,-y+1/2,z+1/2
51 -x,y+1/2,-z+1/2
52 x,-y+1/2,-z+1/2
53 z,x+1/2,y+1/2
54 z,-x+1/2,-y+1/2
55 -z,-x+1/2,y+1/2
56 -z,x+1/2,-y+1/2
57 y,z+1/2,x+1/2
58 -y,z+1/2,-x+1/2
59 y,-z+1/2,-x+1/2
60 -y,-z+1/2,x+1/2
61 y,x+1/2,-z+1/2
62 -y,-x+1/2,-z+1/2
63 y,-x+1/2,z+1/2
64 -y,x+1/2,z+1/2
65 x,z+1/2,-y+1/2
66 -x,z+1/2,y+1/2
67 -x,-z+1/2,-y+1/2
68 x,-z+1/2,y+1/2
69 z,y+1/2,-x+1/2
70 z,-y+1/2,x+1/2
71 -z,y+1/2,x+1/2
72 -z,-y+1/2,-x+1/2
73 -x,-y+1/2,-z+1/2
74 x,y+1/2,-z+1/2
75 x,-y+1/2,z+1/2
76 -x,y+1/2,z+1/2
77 -z,-x+1/2,-y+1/2
78 -z,x+1/2,y+1/2
79 z,x+1/2,-y+1/2
80 z,-x+1/2,y+1/2
81 -y,-z+1/2,-x+1/2
82 y,-z+1/2,x+1/2
83 -y,z+1/2,x+1/2
84 y,z+1/2,-x+1/2
85 -y,-x+1/2,z+1/2
86 y,x+1/2,z+1/2
87 -y,x+1/2,-z+1/2
88 y,-x+1/2,-z+1/2
89 -x,-z+1/2,y+1/2
90 x,-z+1/2,-y+1/2
91 x,z+1/2,y+1/2
92 -x,z+1/2,-y+1/2
93 -z,-y+1/2,x+1/2
94 -z,y+1/2,-x+1/2
95 z,-y+1/2,-x+1/2
96 z,y+1/2,x+1/2
97 x+1/2,y,z+1/2
98 -x+1/2,-y,z+1/2
99 -x+1/2,y,-z+1/2
100 x+1/2,-y,-z+1/2
101 z+1/2,x,y+1/2
102 z+1/2,-x,-y+1/2
103 -z+1/2,-x,y+1/2
104 -z+1/2,x,-y+1/2
105 y+1/2,z,x+1/2
106 -y+1/2,z,-x+1/2
107 y+1/2,-z,-x+1/2
108 -y+1/2,-z,x+1/2
109 y+1/2,x,-z+1/2
110 -y+1/2,-x,-z+1/2
111 y+1/2,-x,z+1/2
112 -y+1/2,x,z+1/2
113 x+1/2,z,-y+1/2
114 -x+1/2,z,y+1/2
115 -x+1/2,-z,-y+1/2
116 x+1/2,-z,y+1/2
117 z+1/2,y,-x+1/2
118 z+1/2,-y,x+1/2
119 -z+1/2,y,x+1/2
120 -z+1/2,-y,-x+1/2
121 -x+1/2,-y,-z+1/2
122 x+1/2,y,-z+1/2
123 x+1/2,-y,z+1/2
124 -x+1/2,y,z+1/2
125 -z+1/2,-x,-y+1/2
126 -z+1/2,x,y+1/2
127 z+1/2,x,-y+1/2
128 z+1/2,-x,y+1/2
129 -y+1/2,-z,-x+1/2
130 y+1/2,-z,x+1/2
131 -y+1/2,z,x+1/2
132 y+1/2,z,-x+1/2
133 -y+1/2,-x,z+1/2
134 y+1/2,x,z+1/2
135 -y+1/2,x,-z+1/2
136 y+1/2,-x,-z+1/2
137 -x+1/2,-z,y+1/2
138 x+1/2,-z,-y+1/2
139 x+1/2,z,y+1/2
140 -x+1/2,z,-y+1/2
141 -z+1/2,-y,x+1/2
142 -z+1/2,y,-x+1/2
143 z+1/2,-y,-x+1/2
144 z+1/2,y,x+1/2
145 x+1/2,y+1/2,z
146 -x+1/2,-y+1/2,z
147 -x+1/2,y+1/2,-z
148 x+1/2,-y+1/2,-z
149 z+1/2,x+1/2,y
150 z+1/2,-x+1/2,-y
151 -z+1/2,-x+1/2,y
152 -z+1/2,x+1/2,-y
153 y+1/2,z+1/2,x
154 -y+1/2,z+1/2,-x
155 y+1/2,-z+1/2,-x
156 -y+1/2,-z+1/2,x
157 y+1/2,x+1/2,-z
158 -y+1/2,-x+1/2,-z
159 y+1/2,-x+1/2,z
160 -y+1/2,x+1/2,z
161 x+1/2,z+1/2,-y
162 -x+1/2,z+1/2,y
163 -x+1/2,-z+1/2,-y
164 x+1/2,-z+1/2,y
165 z+1/2,y+1/2,-x
166 z+1/2,-y+1/2,x
167 -z+1/2,y+1/2,x
168 -z+1/2,-y+1/2,-x
169 -x+1/2,-y+1/2,-z
170 x+1/2,y+1/2,-z
171 x+1/2,-y+1/2,z
172 -x+1/2,y+1/2,z
173 -z+1/2,-x+1/2,-y
174 -z+1/2,x+1/2,y
175 z+1/2,x+1/2,-y
176 z+1/2,-x+1/2,y
177 -y+1/2,-z+1/2,-x
178 y+1/2,-z+1/2,x
179 -y+1/2,z+1/2,x
180 y+1/2,z+1/2,-x
181 -y+1/2,-x+1/2,z
182 y+1/2,x+1/2,z
183 -y+1/2,x+1/2,-z
184 y+1/2,-x+1/2,-z
185 -x+1/2,-z+1/2,y
186 x+1/2,-z+1/2,-y
187 x+1/2,z+1/2,y
188 -x+1/2,z+1/2,-y
189 -z+1/2,-y+1/2,x
190 -z+1/2,y+1/2,-x
191 z+1/2,-y+1/2,-x
192 z+1/2,y+1/2,x

_cell_length_a                   16.64867(18)
_cell_length_b                   16.64867(18)
_cell_length_c                   16.64867(18)
_cell_angle_alpha                90
_cell_angle_beta                 90
_cell_angle_gamma                90
_cell_volume                     4614.65(8)
_cell_measurement_reflns_used    271
_cell_measurement_theta_min      2.5
_cell_measurement_theta_max      70


_cell_formula_units_Z            4
_cell_measurement_temperature    293
_cell_special_details            
; ?
;

_exptl_crystal_density_diffrn    8.0359
_exptl_crystal_F_000             9904


_pd_prep_temperature             800

_exptl_absorpt_coefficient_mu    106.127

loop_
_exptl_crystal_face_index_h
_exptl_crystal_face_index_k
_exptl_crystal_face_index_l
_exptl_crystal_face_perp_dist
? ? ? ?

#=======================================================================

# 7. EXPERIMENTAL DATA


_pd_instr_location               
; ?
;
_pd_calibration_special_details  
; ?
;

_diffrn_radiation_probe          x-ray
_diffrn_radiation_type           'Cu K\a'
_diffrn_radiation_wavelength     1.5418
_diffrn_source                   
;rotating-anode X-ray tube
;
_diffrn_source_type              'Powder X-pert'
_diffrn_source_target            Cu
_diffrn_radiation_monochromator  'Ni filter'
_diffrn_measurement_device       'Powder XPert'
_diffrn_measurement_device_type  'powder diffractometer'

_pd_meas_special_details         
; ?
;
_pd_meas_number_of_points        10282
_pd_meas_2theta_range_min        5.007
_pd_meas_2theta_range_max        139.999
_pd_meas_2theta_range_inc        0.013

#=======================================================================

# 8. REFINEMENT DATA

_pd_proc_ls_special_details      
; ?
;
_pd_proc_ls_profile_function     Lorentzian
_pd_proc_ls_background_function  'legendre polynomials'
_pd_proc_ls_pref_orient_corr     none
_pd_proc_ls_prof_R_factor        0.0132
_pd_proc_ls_prof_wR_factor       0.0194
_pd_proc_ls_prof_wR_expected     0.0081

_refine_special_details          
; ?
;

_refine_ls_R_factor_gt           0.0360
_refine_ls_wR_factor_gt          0.0425
_refine_ls_R_factor_all          0.0368
_refine_ls_wR_factor_all         0.0426
_refine_ls_goodness_of_fit_all   2.39
_refine_ls_number_parameters     44
_refine_ls_number_restraints     0
_refine_ls_number_constraints    0
_refine_ls_weighting_scheme      sigma
_refine_ls_shift/su_max          0.0173
_refine_ls_shift/su_mean         0.0039


_pd_proc_2theta_range_min        5.007
_pd_proc_2theta_range_max        139.999
_pd_proc_2theta_range_inc        0.013


loop_
_atom_type_symbol
_atom_type_scat_dispersion_real
_atom_type_scat_dispersion_imag
_atom_type_scat_source
As -0.9300 1.0051 'International Tables Vol C tables 4.2.6.8 and 6.1.1.1'
Cu -1.9646 0.5888 'International Tables Vol C tables 4.2.6.8 and 6.1.1.1'
Eu -8.9294 11.1857 'International Tables Vol C tables 4.2.6.8 and 6.1.1.1'

#=======================================================================

# 9. ATOMIC COORDINATES AND DISPLACEMENT PARAMETERS

loop_
_atom_site_label
_atom_site_type_symbol
_atom_site_fract_x
_atom_site_fract_y
_atom_site_fract_z
_atom_site_adp_type
_atom_site_U_iso_or_equiv
_atom_site_site_symmetry_multiplicity
_atom_site_occupancy
_atom_site_calc_flag
_atom_site_refinement_flags
_atom_site_disorder_assembly
_atom_site_disorder_group
Eu1 Eu 0.24471(12) 0 0 Uiso 0.0101(5) 24 1 d . . .
Eu2 Eu 0 0 0 Uiso 0.0051(11) 4 1 d . . .
Cu1 Cu 0.13666(4) 0.13666(4) 0.25442(13) Uiso 0.0168(6) 96 1 d . . .
Cu2 Cu 0 0.18249(10) 0.18249(10) Uiso 0.0161(9) 48 1 d . . .
Cu3 Cu 0.41199(9) 0.41199(9) 0.41199(9) Uiso 0.0207(10) 32 1 d . . .
As1 As 0.5 0.17097(8) 0.17097(8) Uiso 0.0080(6) 48 1 d . . .
As2 As 0.11008(7) 0.11008(7) 0.11008(7) Uiso 0.0072(7) 32 1 d . . .
As3 As 0.25 0.25 0.25 Uiso 0.0034(9) 8 1 d . . .
As4 As 0.5 0.5 0.5 Uiso 0.042(3) 4 1 d . . .

loop_
_geom_bond_atom_site_label_1
_geom_bond_atom_site_label_2
_geom_bond_site_symmetry_1
_geom_bond_site_symmetry_2
_geom_bond_distance
_geom_bond_publ_flag
Eu1 Eu2 . . 4.074(2) ?
Eu1 Cu1 . 5_555 3.2217(7) ?
Eu1 Cu1 . 6_555 3.2217(7) ?
Eu1 Cu1 . 21_555 3.2217(7) ?
Eu1 Cu1 . 22_555 3.2217(7) ?
Eu1 Cu2 . 5_555 3.2100(18) ?
Eu1 Cu2 . 6_555 3.2100(18) ?
Eu1 Cu2 . 9_555 3.2100(18) ?
Eu1 Cu2 . 11_555 3.2100(18) ?
Eu1 Cu3 . 49_544 3.471(2) ?
Eu1 Cu3 . 52_555 3.471(2) ?
Eu1 Cu3 . 61_545 3.471(2) ?
Eu1 Cu3 . 63_554 3.471(2) ?
Eu1 As1 . 151_555 3.1738(16) ?
Eu1 As1 . 152_545 3.1738(16) ?
Eu1 As1 . 106_555 3.1738(16) ?
Eu1 As1 . 108_554 3.1738(16) ?
Eu1 As2 . . 3.4266(18) ?
Eu1 As2 . 4_555 3.4266(18) ?
Eu1 As2 . 13_555 3.4266(18) ?
Eu1 As2 . 15_555 3.4266(18) ?
Eu2 As2 . . 3.1743(12) ?
Eu2 As2 . 2_555 3.1743(12) ?
Eu2 As2 . 3_555 3.1743(12) ?
Eu2 As2 . 4_555 3.1743(12) ?
Eu2 As2 . 13_555 3.1743(12) ?
Eu2 As2 . 14_555 3.1743(12) ?
Eu2 As2 . 15_555 3.1743(12) ?
Eu2 As2 . 16_555 3.1743(12) ?
Cu1 Cu1 . 5_555 2.773(2) ?
Cu1 Cu1 . 104_555 2.564(2) ?
Cu1 Cu1 . 9_555 2.773(2) ?
Cu1 Cu1 . 59_555 2.564(2) ?
Cu1 Cu2 . . 2.6819(14) ?
Cu1 Cu2 . 5_555 2.6819(14) ?
Cu1 Cu3 . 146_555 2.863(3) ?
Cu1 As1 . 99_555 2.6544(14) ?
Cu1 As1 . 54_555 2.6544(14) ?
Cu1 As2 . . 2.483(2) ?
Cu1 As3 . . 2.6696(7) ?
Cu2 As1 . 146_555 2.447(2) ?
Cu2 As1 . 99_555 2.447(2) ?
Cu2 As2 . . 2.5031(16) ?
Cu2 As2 . 16_555 2.5031(16) ?
Cu3 Cu3 . 13_556 2.930(2) ?
Cu3 Cu3 . 15_565 2.930(2) ?
Cu3 Cu3 . 16_655 2.930(2) ?
Cu3 As1 . 52_555 2.4418(18) ?
Cu3 As1 . 104_555 2.4418(18) ?
Cu3 As1 . 156_555 2.4418(18) ?
Cu3 As4 . . 2.5379(15) ?

loop_
_geom_angle_atom_site_label_1
_geom_angle_atom_site_label_2
_geom_angle_atom_site_label_3
_geom_angle_site_symmetry_1
_geom_angle_site_symmetry_2
_geom_angle_site_symmetry_3
_geom_angle
_geom_angle_publ_flag
Eu2 Eu1 Cu1 . . 5_555 92.88(5) ?
Eu2 Eu1 Cu1 . . 6_555 92.88(5) ?
Eu2 Eu1 Cu1 . . 21_555 92.88(5) ?
Eu2 Eu1 Cu1 . . 22_555 92.88(5) ?
Eu2 Eu1 Cu2 . . 5_555 71.17(4) ?
Eu2 Eu1 Cu2 . . 6_555 71.17(4) ?
Eu2 Eu1 Cu2 . . 9_555 71.17(4) ?
Eu2 Eu1 Cu2 . . 11_555 71.17(4) ?
Eu2 Eu1 Cu3 . . 49_544 143.35(3) ?
Eu2 Eu1 Cu3 . . 52_555 143.35(3) ?
Eu2 Eu1 Cu3 . . 61_545 143.35(3) ?
Eu2 Eu1 Cu3 . . 63_554 143.35(3) ?
Eu2 Eu1 As1 . . 151_555 116.25(4) ?
Eu2 Eu1 As1 . . 152_545 116.25(4) ?
Eu2 Eu1 As1 . . 106_555 116.25(4) ?
Eu2 Eu1 As1 . . 108_554 116.25(4) ?
Eu2 Eu1 As2 . . . 49.15(3) ?
Eu2 Eu1 As2 . . 4_555 49.15(3) ?
Eu2 Eu1 As2 . . 13_555 49.15(3) ?
Eu2 Eu1 As2 . . 15_555 49.15(3) ?
Cu1 Eu1 Cu1 5_555 . 6_555 174.25(9) ?
Cu1 Eu1 Cu1 5_555 . 21_555 89.856(17) ?
Cu1 Eu1 Cu1 5_555 . 22_555 89.856(17) ?
Cu1 Eu1 Cu2 5_555 . 5_555 49.29(2) ?
Cu1 Eu1 Cu2 5_555 . 6_555 133.21(3) ?
Cu1 Eu1 Cu2 5_555 . 9_555 49.29(2) ?
Cu1 Eu1 Cu2 5_555 . 11_555 133.21(3) ?
Cu1 Eu1 Cu3 5_555 . 49_544 123.77(7) ?
Cu1 Eu1 Cu3 5_555 . 52_555 50.47(5) ?
Cu1 Eu1 Cu3 5_555 . 61_545 87.69(5) ?
Cu1 Eu1 Cu3 5_555 . 63_554 87.69(5) ?
Cu1 Eu1 As1 5_555 . 151_555 49.04(3) ?
Cu1 Eu1 As1 5_555 . 152_545 127.67(4) ?
Cu1 Eu1 As1 5_555 . 106_555 49.04(3) ?
Cu1 Eu1 As1 5_555 . 108_554 127.67(4) ?
Cu1 Eu1 As2 5_555 . . 43.73(4) ?
Cu1 Eu1 As2 5_555 . 4_555 142.02(7) ?
Cu1 Eu1 As2 5_555 . 13_555 91.88(4) ?
Cu1 Eu1 As2 5_555 . 15_555 91.88(4) ?
Cu1 Eu1 Cu1 6_555 . 21_555 89.856(17) ?
Cu1 Eu1 Cu1 6_555 . 22_555 89.856(17) ?
Cu1 Eu1 Cu2 6_555 . 5_555 133.21(3) ?
Cu1 Eu1 Cu2 6_555 . 6_555 49.29(2) ?
Cu1 Eu1 Cu2 6_555 . 9_555 133.21(3) ?
Cu1 Eu1 Cu2 6_555 . 11_555 49.29(2) ?
Cu1 Eu1 Cu3 6_555 . 49_544 50.47(5) ?
Cu1 Eu1 Cu3 6_555 . 52_555 123.77(7) ?
Cu1 Eu1 Cu3 6_555 . 61_545 87.69(5) ?
Cu1 Eu1 Cu3 6_555 . 63_554 87.69(5) ?
Cu1 Eu1 As1 6_555 . 151_555 127.67(4) ?
Cu1 Eu1 As1 6_555 . 152_545 49.04(3) ?
Cu1 Eu1 As1 6_555 . 106_555 127.67(4) ?
Cu1 Eu1 As1 6_555 . 108_554 49.04(3) ?
Cu1 Eu1 As2 6_555 . . 142.02(7) ?
Cu1 Eu1 As2 6_555 . 4_555 43.73(4) ?
Cu1 Eu1 As2 6_555 . 13_555 91.88(4) ?
Cu1 Eu1 As2 6_555 . 15_555 91.88(4) ?
Cu1 Eu1 Cu1 21_555 . 22_555 174.25(9) ?
Cu1 Eu1 Cu2 21_555 . 5_555 133.21(3) ?
Cu1 Eu1 Cu2 21_555 . 6_555 49.29(2) ?
Cu1 Eu1 Cu2 21_555 . 9_555 49.29(2) ?
Cu1 Eu1 Cu2 21_555 . 11_555 133.21(3) ?
Cu1 Eu1 Cu3 21_555 . 49_544 87.69(5) ?
Cu1 Eu1 Cu3 21_555 . 52_555 87.69(5) ?
Cu1 Eu1 Cu3 21_555 . 61_545 123.77(7) ?
Cu1 Eu1 Cu3 21_555 . 63_554 50.47(5) ?
Cu1 Eu1 As1 21_555 . 151_555 127.67(4) ?
Cu1 Eu1 As1 21_555 . 152_545 49.04(3) ?
Cu1 Eu1 As1 21_555 . 106_555 49.04(3) ?
Cu1 Eu1 As1 21_555 . 108_554 127.67(4) ?
Cu1 Eu1 As2 21_555 . . 91.88(4) ?
Cu1 Eu1 As2 21_555 . 4_555 91.88(4) ?
Cu1 Eu1 As2 21_555 . 13_555 43.73(4) ?
Cu1 Eu1 As2 21_555 . 15_555 142.02(7) ?
Cu1 Eu1 Cu2 22_555 . 5_555 49.29(2) ?
Cu1 Eu1 Cu2 22_555 . 6_555 133.21(3) ?
Cu1 Eu1 Cu2 22_555 . 9_555 133.21(3) ?
Cu1 Eu1 Cu2 22_555 . 11_555 49.29(2) ?
Cu1 Eu1 Cu3 22_555 . 49_544 87.69(5) ?
Cu1 Eu1 Cu3 22_555 . 52_555 87.69(5) ?
Cu1 Eu1 Cu3 22_555 . 61_545 50.47(5) ?
Cu1 Eu1 Cu3 22_555 . 63_554 123.77(7) ?
Cu1 Eu1 As1 22_555 . 151_555 49.04(3) ?
Cu1 Eu1 As1 22_555 . 152_545 127.67(4) ?
Cu1 Eu1 As1 22_555 . 106_555 127.67(4) ?
Cu1 Eu1 As1 22_555 . 108_554 49.04(3) ?
Cu1 Eu1 As2 22_555 . . 91.88(4) ?
Cu1 Eu1 As2 22_555 . 4_555 91.88(4) ?
Cu1 Eu1 As2 22_555 . 13_555 142.02(7) ?
Cu1 Eu1 As2 22_555 . 15_555 43.73(4) ?
Cu2 Eu1 Cu2 5_555 . 6_555 142.35(8) ?
Cu2 Eu1 Cu2 5_555 . 9_555 84.02(2) ?
Cu2 Eu1 Cu2 5_555 . 11_555 84.02(2) ?
Cu2 Eu1 Cu3 5_555 . 49_544 131.18(5) ?
Cu2 Eu1 Cu3 5_555 . 52_555 81.92(4) ?
Cu2 Eu1 Cu3 5_555 . 61_545 81.92(4) ?
Cu2 Eu1 Cu3 5_555 . 63_554 131.18(5) ?
Cu2 Eu1 As1 5_555 . 151_555 45.08(4) ?
Cu2 Eu1 As1 5_555 . 152_545 172.57(8) ?
Cu2 Eu1 As1 5_555 . 106_555 98.206(15) ?
Cu2 Eu1 As1 5_555 . 108_554 98.206(15) ?
Cu2 Eu1 As2 5_555 . . 44.17(3) ?
Cu2 Eu1 As2 5_555 . 4_555 107.17(6) ?
Cu2 Eu1 As2 5_555 . 13_555 107.17(6) ?
Cu2 Eu1 As2 5_555 . 15_555 44.17(3) ?
Cu2 Eu1 Cu2 6_555 . 9_555 84.02(2) ?
Cu2 Eu1 Cu2 6_555 . 11_555 84.02(2) ?
Cu2 Eu1 Cu3 6_555 . 49_544 81.92(4) ?
Cu2 Eu1 Cu3 6_555 . 52_555 131.18(5) ?
Cu2 Eu1 Cu3 6_555 . 61_545 131.18(5) ?
Cu2 Eu1 Cu3 6_555 . 63_554 81.92(4) ?
Cu2 Eu1 As1 6_555 . 151_555 172.57(8) ?
Cu2 Eu1 As1 6_555 . 152_545 45.08(4) ?
Cu2 Eu1 As1 6_555 . 106_555 98.206(15) ?
Cu2 Eu1 As1 6_555 . 108_554 98.206(15) ?
Cu2 Eu1 As2 6_555 . . 107.17(6) ?
Cu2 Eu1 As2 6_555 . 4_555 44.17(3) ?
Cu2 Eu1 As2 6_555 . 13_555 44.17(3) ?
Cu2 Eu1 As2 6_555 . 15_555 107.17(6) ?
Cu2 Eu1 Cu2 9_555 . 11_555 142.35(8) ?
Cu2 Eu1 Cu3 9_555 . 49_544 131.18(5) ?
Cu2 Eu1 Cu3 9_555 . 52_555 81.92(4) ?
Cu2 Eu1 Cu3 9_555 . 61_545 131.18(5) ?
Cu2 Eu1 Cu3 9_555 . 63_554 81.92(4) ?
Cu2 Eu1 As1 9_555 . 151_555 98.206(15) ?
Cu2 Eu1 As1 9_555 . 152_545 98.206(15) ?
Cu2 Eu1 As1 9_555 . 106_555 45.08(4) ?
Cu2 Eu1 As1 9_555 . 108_554 172.57(8) ?
Cu2 Eu1 As2 9_555 . . 44.17(3) ?
Cu2 Eu1 As2 9_555 . 4_555 107.17(6) ?
Cu2 Eu1 As2 9_555 . 13_555 44.17(3) ?
Cu2 Eu1 As2 9_555 . 15_555 107.17(6) ?
Cu2 Eu1 Cu3 11_555 . 49_544 81.92(4) ?
Cu2 Eu1 Cu3 11_555 . 52_555 131.18(5) ?
Cu2 Eu1 Cu3 11_555 . 61_545 81.92(4) ?
Cu2 Eu1 Cu3 11_555 . 63_554 131.18(5) ?
Cu2 Eu1 As1 11_555 . 151_555 98.206(15) ?
Cu2 Eu1 As1 11_555 . 152_545 98.206(15) ?
Cu2 Eu1 As1 11_555 . 106_555 172.57(8) ?
Cu2 Eu1 As1 11_555 . 108_554 45.08(4) ?
Cu2 Eu1 As2 11_555 . . 107.17(6) ?
Cu2 Eu1 As2 11_555 . 4_555 44.17(3) ?
Cu2 Eu1 As2 11_555 . 13_555 107.17(6) ?
Cu2 Eu1 As2 11_555 . 15_555 44.17(3) ?
Cu3 Eu1 Cu3 49_544 . 52_555 73.30(5) ?
Cu3 Eu1 Cu3 49_544 . 61_545 49.93(4) ?
Cu3 Eu1 Cu3 49_544 . 63_554 49.93(4) ?
Cu3 Eu1 As1 49_544 . 151_555 91.36(6) ?
Cu3 Eu1 As1 49_544 . 152_545 42.83(4) ?
Cu3 Eu1 As1 49_544 . 106_555 91.36(6) ?
Cu3 Eu1 As1 49_544 . 108_554 42.83(4) ?
Cu3 Eu1 As2 49_544 . . 167.50(5) ?
Cu3 Eu1 As2 49_544 . 4_555 94.20(3) ?
Cu3 Eu1 As2 49_544 . 13_555 121.65(3) ?
Cu3 Eu1 As2 49_544 . 15_555 121.65(3) ?
Cu3 Eu1 Cu3 52_555 . 61_545 49.93(4) ?
Cu3 Eu1 Cu3 52_555 . 63_554 49.93(4) ?
Cu3 Eu1 As1 52_555 . 151_555 42.83(4) ?
Cu3 Eu1 As1 52_555 . 152_545 91.36(6) ?
Cu3 Eu1 As1 52_555 . 106_555 42.83(4) ?
Cu3 Eu1 As1 52_555 . 108_554 91.36(6) ?
Cu3 Eu1 As2 52_555 . . 94.20(3) ?
Cu3 Eu1 As2 52_555 . 4_555 167.50(5) ?
Cu3 Eu1 As2 52_555 . 13_555 121.65(3) ?
Cu3 Eu1 As2 52_555 . 15_555 121.65(3) ?
Cu3 Eu1 Cu3 61_545 . 63_554 73.30(5) ?
Cu3 Eu1 As1 61_545 . 151_555 42.83(4) ?
Cu3 Eu1 As1 61_545 . 152_545 91.36(6) ?
Cu3 Eu1 As1 61_545 . 106_555 91.36(6) ?
Cu3 Eu1 As1 61_545 . 108_554 42.83(4) ?
Cu3 Eu1 As2 61_545 . . 121.65(3) ?
Cu3 Eu1 As2 61_545 . 4_555 121.65(3) ?
Cu3 Eu1 As2 61_545 . 13_555 167.50(5) ?
Cu3 Eu1 As2 61_545 . 15_555 94.20(3) ?
Cu3 Eu1 As1 63_554 . 151_555 91.36(6) ?
Cu3 Eu1 As1 63_554 . 152_545 42.83(4) ?
Cu3 Eu1 As1 63_554 . 106_555 42.83(4) ?
Cu3 Eu1 As1 63_554 . 108_554 91.36(6) ?
Cu3 Eu1 As2 63_554 . . 121.65(3) ?
Cu3 Eu1 As2 63_554 . 4_555 121.65(3) ?
Cu3 Eu1 As2 63_554 . 13_555 94.20(3) ?
Cu3 Eu1 As2 63_554 . 15_555 167.50(5) ?
As1 Eu1 As1 151_555 . 152_545 127.50(7) ?
As1 Eu1 As1 151_555 . 106_555 78.72(3) ?
As1 Eu1 As1 151_555 . 108_554 78.72(3) ?
As1 Eu1 As2 151_555 . . 79.03(3) ?
As1 Eu1 As2 151_555 . 4_555 140.27(3) ?
As1 Eu1 As2 151_555 . 13_555 140.27(3) ?
As1 Eu1 As2 151_555 . 15_555 79.03(3) ?
As1 Eu1 As1 152_545 . 106_555 78.72(3) ?
As1 Eu1 As1 152_545 . 108_554 78.72(3) ?
As1 Eu1 As2 152_545 . . 140.27(3) ?
As1 Eu1 As2 152_545 . 4_555 79.03(3) ?
As1 Eu1 As2 152_545 . 13_555 79.03(3) ?
As1 Eu1 As2 152_545 . 15_555 140.27(3) ?
As1 Eu1 As1 106_555 . 108_554 127.50(7) ?
As1 Eu1 As2 106_555 . . 79.03(3) ?
As1 Eu1 As2 106_555 . 4_555 140.27(3) ?
As1 Eu1 As2 106_555 . 13_555 79.03(3) ?
As1 Eu1 As2 106_555 . 15_555 140.27(3) ?
As1 Eu1 As2 108_554 . . 140.27(3) ?
As1 Eu1 As2 108_554 . 4_555 79.03(3) ?
As1 Eu1 As2 108_554 . 13_555 140.27(3) ?
As1 Eu1 As2 108_554 . 15_555 79.03(3) ?
As2 Eu1 As2 . . 4_555 98.29(6) ?
As2 Eu1 As2 . . 13_555 64.67(4) ?
As2 Eu1 As2 . . 15_555 64.67(4) ?
As2 Eu1 As2 4_555 . 13_555 64.67(4) ?
As2 Eu1 As2 4_555 . 15_555 64.67(4) ?
As2 Eu1 As2 13_555 . 15_555 98.29(6) ?
Eu1 Eu2 Eu1 . . 2_555 180.0(5) ?
Eu1 Eu2 Eu1 . . 5_555 90 ?
Eu1 Eu2 Eu1 . . 6_555 90 ?
Eu1 Eu2 Eu1 . . 9_555 90 ?
Eu1 Eu2 Eu1 . . 10_555 90 ?
Eu1 Eu2 As2 . . . 54.74(2) ?
Eu1 Eu2 As2 . . 2_555 125.26(2) ?
Eu1 Eu2 As2 . . 3_555 125.26(2) ?
Eu1 Eu2 As2 . . 4_555 54.74(2) ?
Eu1 Eu2 As2 . . 13_555 54.74(2) ?
Eu1 Eu2 As2 . . 14_555 125.26(2) ?
Eu1 Eu2 As2 . . 15_555 54.74(2) ?
Eu1 Eu2 As2 . . 16_555 125.26(2) ?
Eu1 Eu2 Eu1 2_555 . 5_555 90 ?
Eu1 Eu2 Eu1 2_555 . 6_555 90 ?
Eu1 Eu2 Eu1 2_555 . 9_555 90 ?
Eu1 Eu2 Eu1 2_555 . 10_555 90 ?
Eu1 Eu2 As2 2_555 . . 125.26(2) ?
Eu1 Eu2 As2 2_555 . 2_555 54.74(2) ?
Eu1 Eu2 As2 2_555 . 3_555 54.74(2) ?
Eu1 Eu2 As2 2_555 . 4_555 125.26(2) ?
Eu1 Eu2 As2 2_555 . 13_555 125.26(2) ?
Eu1 Eu2 As2 2_555 . 14_555 54.74(2) ?
Eu1 Eu2 As2 2_555 . 15_555 125.26(2) ?
Eu1 Eu2 As2 2_555 . 16_555 54.74(2) ?
Eu1 Eu2 Eu1 5_555 . 6_555 180.0(5) ?
Eu1 Eu2 Eu1 5_555 . 9_555 90 ?
Eu1 Eu2 Eu1 5_555 . 10_555 90 ?
Eu1 Eu2 As2 5_555 . . 54.74(2) ?
Eu1 Eu2 As2 5_555 . 2_555 125.26(2) ?
Eu1 Eu2 As2 5_555 . 3_555 54.74(2) ?
Eu1 Eu2 As2 5_555 . 4_555 125.26(2) ?
Eu1 Eu2 As2 5_555 . 13_555 54.74(2) ?
Eu1 Eu2 As2 5_555 . 14_555 125.26(2) ?
Eu1 Eu2 As2 5_555 . 15_555 125.26(2) ?
Eu1 Eu2 As2 5_555 . 16_555 54.74(2) ?
Eu1 Eu2 Eu1 6_555 . 9_555 90 ?
Eu1 Eu2 Eu1 6_555 . 10_555 90 ?
Eu1 Eu2 As2 6_555 . . 125.26(2) ?
Eu1 Eu2 As2 6_555 . 2_555 54.74(2) ?
Eu1 Eu2 As2 6_555 . 3_555 125.26(2) ?
Eu1 Eu2 As2 6_555 . 4_555 54.74(2) ?
Eu1 Eu2 As2 6_555 . 13_555 125.26(2) ?
Eu1 Eu2 As2 6_555 . 14_555 54.74(2) ?
Eu1 Eu2 As2 6_555 . 15_555 54.74(2) ?
Eu1 Eu2 As2 6_555 . 16_555 125.26(2) ?
Eu1 Eu2 Eu1 9_555 . 10_555 180.0(5) ?
Eu1 Eu2 As2 9_555 . . 54.74(2) ?
Eu1 Eu2 As2 9_555 . 2_555 54.74(2) ?
Eu1 Eu2 As2 9_555 . 3_555 125.26(2) ?
Eu1 Eu2 As2 9_555 . 4_555 125.26(2) ?
Eu1 Eu2 As2 9_555 . 13_555 125.26(2) ?
Eu1 Eu2 As2 9_555 . 14_555 125.26(2) ?
Eu1 Eu2 As2 9_555 . 15_555 54.74(2) ?
Eu1 Eu2 As2 9_555 . 16_555 54.74(2) ?
Eu1 Eu2 As2 10_555 . . 125.26(2) ?
Eu1 Eu2 As2 10_555 . 2_555 125.26(2) ?
Eu1 Eu2 As2 10_555 . 3_555 54.74(2) ?
Eu1 Eu2 As2 10_555 . 4_555 54.74(2) ?
Eu1 Eu2 As2 10_555 . 13_555 54.74(2) ?
Eu1 Eu2 As2 10_555 . 14_555 54.74(2) ?
Eu1 Eu2 As2 10_555 . 15_555 125.26(2) ?
Eu1 Eu2 As2 10_555 . 16_555 125.26(2) ?
As2 Eu2 As2 . . 2_555 109.47(3) ?
As2 Eu2 As2 . . 3_555 109.47(3) ?
As2 Eu2 As2 . . 4_555 109.47(3) ?
As2 Eu2 As2 . . 13_555 70.53(3) ?
As2 Eu2 As2 . . 14_555 180.0(5) ?
As2 Eu2 As2 . . 15_555 70.53(3) ?
As2 Eu2 As2 . . 16_555 70.53(3) ?
As2 Eu2 As2 2_555 . 3_555 109.47(3) ?
As2 Eu2 As2 2_555 . 4_555 109.47(3) ?
As2 Eu2 As2 2_555 . 13_555 180.0(5) ?
As2 Eu2 As2 2_555 . 14_555 70.53(3) ?
As2 Eu2 As2 2_555 . 15_555 70.53(3) ?
As2 Eu2 As2 2_555 . 16_555 70.53(3) ?
As2 Eu2 As2 3_555 . 4_555 109.47(3) ?
As2 Eu2 As2 3_555 . 13_555 70.53(3) ?
As2 Eu2 As2 3_555 . 14_555 70.53(3) ?
As2 Eu2 As2 3_555 . 15_555 180.0(5) ?
As2 Eu2 As2 3_555 . 16_555 70.53(3) ?
As2 Eu2 As2 4_555 . 13_555 70.53(3) ?
As2 Eu2 As2 4_555 . 14_555 70.53(3) ?
As2 Eu2 As2 4_555 . 15_555 70.53(3) ?
As2 Eu2 As2 4_555 . 16_555 180.0(5) ?
As2 Eu2 As2 13_555 . 14_555 109.47(3) ?
As2 Eu2 As2 13_555 . 15_555 109.47(3) ?
As2 Eu2 As2 13_555 . 16_555 109.47(3) ?
As2 Eu2 As2 14_555 . 15_555 109.47(3) ?
As2 Eu2 As2 14_555 . 16_555 109.47(3) ?
As2 Eu2 As2 15_555 . 16_555 109.47(3) ?
Eu1 Cu1 Cu1 9_555 . 5_555 117.64(6) ?
Eu1 Cu1 Cu1 9_555 . 104_555 122.33(6) ?
Eu1 Cu1 Cu1 9_555 . 9_555 117.64(6) ?
Eu1 Cu1 Cu1 9_555 . 59_555 122.33(6) ?
Eu1 Cu1 Cu2 9_555 . . 65.13(4) ?
Eu1 Cu1 Cu2 9_555 . 5_555 65.13(4) ?
Eu1 Cu1 Cu3 9_555 . 146_555 69.29(5) ?
Eu1 Cu1 As1 9_555 . 99_555 64.54(4) ?
Eu1 Cu1 As1 9_555 . 54_555 64.54(4) ?
Eu1 Cu1 As2 9_555 . . 72.53(5) ?
Eu1 Cu1 As3 9_555 . . 175.54(9) ?
Cu1 Cu1 Cu1 5_555 . 104_555 90.00(5) ?
Cu1 Cu1 Cu1 5_555 . 9_555 60.00(5) ?
Cu1 Cu1 Cu1 5_555 . 59_555 120.00(4) ?
Cu1 Cu1 Cu2 5_555 . . 106.51(8) ?
Cu1 Cu1 Cu2 5_555 . 5_555 58.88(5) ?
Cu1 Cu1 Cu3 5_555 . 146_555 148.01(6) ?
Cu1 Cu1 As1 5_555 . 99_555 159.55(8) ?
Cu1 Cu1 As1 5_555 . 54_555 100.30(4) ?
Cu1 Cu1 As2 5_555 . . 56.06(6) ?
Cu1 Cu1 As3 5_555 . . 58.71(3) ?
Cu1 Cu1 Cu1 104_555 . 9_555 120.00(4) ?
Cu1 Cu1 Cu1 104_555 . 59_555 60.00(5) ?
Cu1 Cu1 Cu2 104_555 . . 156.29(8) ?
Cu1 Cu1 Cu2 104_555 . 5_555 96.58(5) ?
Cu1 Cu1 Cu3 104_555 . 146_555 63.39(7) ?
Cu1 Cu1 As1 104_555 . 99_555 105.97(9) ?
Cu1 Cu1 As1 104_555 . 54_555 61.11(5) ?
Cu1 Cu1 As2 104_555 . . 144.12(6) ?
Cu1 Cu1 As3 104_555 . . 61.29(3) ?
Cu1 Cu1 Cu1 9_555 . 59_555 90.00(5) ?
Cu1 Cu1 Cu2 9_555 . . 58.88(5) ?
Cu1 Cu1 Cu2 9_555 . 5_555 106.51(8) ?
Cu1 Cu1 Cu3 9_555 . 146_555 148.01(6) ?
Cu1 Cu1 As1 9_555 . 99_555 100.30(4) ?
Cu1 Cu1 As1 9_555 . 54_555 159.55(8) ?
Cu1 Cu1 As2 9_555 . . 56.06(6) ?
Cu1 Cu1 As3 9_555 . . 58.71(3) ?
Cu1 Cu1 Cu2 59_555 . . 96.58(5) ?
Cu1 Cu1 Cu2 59_555 . 5_555 156.29(8) ?
Cu1 Cu1 Cu3 59_555 . 146_555 63.39(7) ?
Cu1 Cu1 As1 59_555 . 99_555 61.11(5) ?
Cu1 Cu1 As1 59_555 . 54_555 105.97(9) ?
Cu1 Cu1 As2 59_555 . . 144.12(6) ?
Cu1 Cu1 As3 59_555 . . 61.29(3) ?
Cu2 Cu1 Cu2 . . 5_555 106.46(8) ?
Cu2 Cu1 Cu3 . . 146_555 104.46(6) ?
Cu2 Cu1 As1 . . 99_555 54.59(4) ?
Cu2 Cu1 As1 . . 54_555 129.45(5) ?
Cu2 Cu1 As2 . . . 57.82(6) ?
Cu2 Cu1 As3 . . . 112.72(5) ?
Cu2 Cu1 Cu3 5_555 . 146_555 104.46(6) ?
Cu2 Cu1 As1 5_555 . 99_555 129.45(5) ?
Cu2 Cu1 As1 5_555 . 54_555 54.59(4) ?
Cu2 Cu1 As2 5_555 . . 57.82(6) ?
Cu2 Cu1 As3 5_555 . . 112.72(5) ?
Cu3 Cu1 As1 146_555 . 99_555 52.37(5) ?
Cu3 Cu1 As1 146_555 . 54_555 52.37(5) ?
Cu3 Cu1 As2 146_555 . . 141.81(5) ?
Cu3 Cu1 As3 146_555 . . 115.17(7) ?
As1 Cu1 As1 99_555 . 54_555 98.62(7) ?
As1 Cu1 As2 99_555 . . 109.78(5) ?
As1 Cu1 As3 99_555 . . 117.82(5) ?
As1 Cu1 As2 54_555 . . 109.78(5) ?
As1 Cu1 As3 54_555 . . 117.82(5) ?
As2 Cu1 As3 . . . 103.02(7) ?
Eu1 Cu2 Eu1 5_555 . 9_555 127.65(7) ?
Eu1 Cu2 Cu1 5_555 . . 120.96(5) ?
Eu1 Cu2 Cu1 5_555 . 9_555 65.58(4) ?
Eu1 Cu2 Cu1 5_555 . 16_555 120.96(5) ?
Eu1 Cu2 Cu1 5_555 . 18_555 65.58(4) ?
Eu1 Cu2 As1 5_555 . 146_555 66.68(6) ?
Eu1 Cu2 As1 5_555 . 99_555 165.67(8) ?
Eu1 Cu2 As2 5_555 . . 72.52(5) ?
Eu1 Cu2 As2 5_555 . 16_555 72.52(5) ?
Eu1 Cu2 Cu1 9_555 . . 65.58(4) ?
Eu1 Cu2 Cu1 9_555 . 9_555 120.96(5) ?
Eu1 Cu2 Cu1 9_555 . 16_555 65.58(4) ?
Eu1 Cu2 Cu1 9_555 . 18_555 120.96(5) ?
Eu1 Cu2 As1 9_555 . 146_555 165.67(8) ?
Eu1 Cu2 As1 9_555 . 99_555 66.68(6) ?
Eu1 Cu2 As2 9_555 . . 72.52(5) ?
Eu1 Cu2 As2 9_555 . 16_555 72.52(5) ?
Cu1 Cu2 Cu1 . . 9_555 62.25(4) ?
Cu1 Cu2 Cu1 . . 16_555 116.06(8) ?
Cu1 Cu2 Cu1 . . 18_555 166.84(8) ?
Cu1 Cu2 As1 . . 146_555 108.58(5) ?
Cu1 Cu2 As1 . . 99_555 62.13(5) ?
Cu1 Cu2 As2 . . . 57.10(5) ?
Cu1 Cu2 As2 . . 16_555 134.36(7) ?
Cu1 Cu2 Cu1 9_555 . 16_555 166.84(8) ?
Cu1 Cu2 Cu1 9_555 . 18_555 116.06(8) ?
Cu1 Cu2 As1 9_555 . 146_555 62.13(5) ?
Cu1 Cu2 As1 9_555 . 99_555 108.58(5) ?
Cu1 Cu2 As2 9_555 . . 57.10(5) ?
Cu1 Cu2 As2 9_555 . 16_555 134.36(7) ?
Cu1 Cu2 Cu1 16_555 . 18_555 62.25(4) ?
Cu1 Cu2 As1 16_555 . 146_555 108.58(5) ?
Cu1 Cu2 As1 16_555 . 99_555 62.13(5) ?
Cu1 Cu2 As2 16_555 . . 134.36(7) ?
Cu1 Cu2 As2 16_555 . 16_555 57.10(5) ?
Cu1 Cu2 As1 18_555 . 146_555 62.13(5) ?
Cu1 Cu2 As1 18_555 . 99_555 108.58(5) ?
Cu1 Cu2 As2 18_555 . . 134.36(7) ?
Cu1 Cu2 As2 18_555 . 16_555 57.10(5) ?
As1 Cu2 As1 146_555 . 99_555 98.99(7) ?
As1 Cu2 As2 146_555 . . 116.26(6) ?
As1 Cu2 As2 146_555 . 16_555 116.26(6) ?
As1 Cu2 As2 99_555 . . 116.26(6) ?
As1 Cu2 As2 99_555 . 16_555 116.26(6) ?
As2 Cu2 As2 . . 16_555 94.14(7) ?
Eu1 Cu3 Eu1 49_555 . 101_555 119.94(4) ?
Eu1 Cu3 Eu1 49_555 . 153_555 119.94(4) ?
Eu1 Cu3 Cu1 49_555 . 146_555 106.22(5) ?
Eu1 Cu3 Cu1 49_555 . 54_555 60.24(4) ?
Eu1 Cu3 Cu1 49_555 . 106_555 106.22(5) ?
Eu1 Cu3 Cu3 49_555 . 13_556 65.03(4) ?
Eu1 Cu3 Cu3 49_555 . 15_565 65.03(4) ?
Eu1 Cu3 Cu3 49_555 . 16_655 143.35(6) ?
Eu1 Cu3 As1 49_555 . 52_555 163.53(7) ?
Eu1 Cu3 As1 49_555 . 104_555 62.07(5) ?
Eu1 Cu3 As1 49_555 . 156_555 62.07(5) ?
Eu1 Cu3 As4 49_555 . . 88.61(5) ?
Eu1 Cu3 Eu1 101_555 . 153_555 119.94(4) ?
Eu1 Cu3 Cu1 101_555 . 146_555 106.22(5) ?
Eu1 Cu3 Cu1 101_555 . 54_555 106.22(5) ?
Eu1 Cu3 Cu1 101_555 . 106_555 60.24(4) ?
Eu1 Cu3 Cu3 101_555 . 13_556 65.03(4) ?
Eu1 Cu3 Cu3 101_555 . 15_565 143.35(6) ?
Eu1 Cu3 Cu3 101_555 . 16_655 65.03(4) ?
Eu1 Cu3 As1 101_555 . 52_555 62.07(5) ?
Eu1 Cu3 As1 101_555 . 104_555 163.53(7) ?
Eu1 Cu3 As1 101_555 . 156_555 62.07(5) ?
Eu1 Cu3 As4 101_555 . . 88.61(5) ?
Eu1 Cu3 Cu1 153_555 . 146_555 60.24(4) ?
Eu1 Cu3 Cu1 153_555 . 54_555 106.22(5) ?
Eu1 Cu3 Cu1 153_555 . 106_555 106.22(5) ?
Eu1 Cu3 Cu3 153_555 . 13_556 143.35(6) ?
Eu1 Cu3 Cu3 153_555 . 15_565 65.03(4) ?
Eu1 Cu3 Cu3 153_555 . 16_655 65.03(4) ?
Eu1 Cu3 As1 153_555 . 52_555 62.07(5) ?
Eu1 Cu3 As1 153_555 . 104_555 62.07(5) ?
Eu1 Cu3 As1 153_555 . 156_555 163.53(7) ?
Eu1 Cu3 As4 153_555 . . 88.61(5) ?
Cu1 Cu3 Cu1 146_555 . 54_555 53.22(4) ?
Cu1 Cu3 Cu1 146_555 . 106_555 53.22(4) ?
Cu1 Cu3 Cu3 146_555 . 13_556 156.41(7) ?
Cu1 Cu3 Cu3 146_555 . 15_565 106.44(6) ?
Cu1 Cu3 Cu3 146_555 . 16_655 106.44(6) ?
Cu1 Cu3 As1 146_555 . 52_555 59.43(4) ?
Cu1 Cu3 As1 146_555 . 104_555 59.43(4) ?
Cu1 Cu3 As1 146_555 . 156_555 103.29(6) ?
Cu1 Cu3 As4 146_555 . . 148.85(7) ?
Cu1 Cu3 Cu1 54_555 . 106_555 53.22(4) ?
Cu1 Cu3 Cu3 54_555 . 13_556 106.44(6) ?
Cu1 Cu3 Cu3 54_555 . 15_565 106.44(6) ?
Cu1 Cu3 Cu3 54_555 . 16_655 156.41(7) ?
Cu1 Cu3 As1 54_555 . 52_555 103.29(6) ?
Cu1 Cu3 As1 54_555 . 104_555 59.43(4) ?
Cu1 Cu3 As1 54_555 . 156_555 59.43(4) ?
Cu1 Cu3 As4 54_555 . . 148.85(7) ?
Cu1 Cu3 Cu3 106_555 . 13_556 106.44(6) ?
Cu1 Cu3 Cu3 106_555 . 15_565 156.41(7) ?
Cu1 Cu3 Cu3 106_555 . 16_655 106.44(6) ?
Cu1 Cu3 As1 106_555 . 52_555 59.43(4) ?
Cu1 Cu3 As1 106_555 . 104_555 103.29(6) ?
Cu1 Cu3 As1 106_555 . 156_555 59.43(4) ?
Cu1 Cu3 As4 106_555 . . 148.85(7) ?
Cu3 Cu3 Cu3 13_556 . 15_565 90.00(6) ?
Cu3 Cu3 Cu3 13_556 . 16_655 90.00(6) ?
Cu3 Cu3 As1 13_556 . 52_555 124.45(7) ?
Cu3 Cu3 As1 13_556 . 104_555 124.45(7) ?
Cu3 Cu3 As1 13_556 . 156_555 53.12(5) ?
Cu3 Cu3 As4 13_556 . . 54.74(4) ?
Cu3 Cu3 Cu3 15_565 . 16_655 90.00(6) ?
Cu3 Cu3 As1 15_565 . 52_555 124.45(7) ?
Cu3 Cu3 As1 15_565 . 104_555 53.12(5) ?
Cu3 Cu3 As1 15_565 . 156_555 124.45(7) ?
Cu3 Cu3 As4 15_565 . . 54.74(4) ?
Cu3 Cu3 As1 16_655 . 52_555 53.12(5) ?
Cu3 Cu3 As1 16_655 . 104_555 124.45(7) ?
Cu3 Cu3 As1 16_655 . 156_555 124.45(7) ?
Cu3 Cu3 As4 16_655 . . 54.74(4) ?
As1 Cu3 As1 52_555 . 104_555 111.03(7) ?
As1 Cu3 As1 52_555 . 156_555 111.03(7) ?
As1 Cu3 As4 52_555 . . 107.86(6) ?
As1 Cu3 As1 104_555 . 156_555 111.03(7) ?
As1 Cu3 As4 104_555 . . 107.86(6) ?
As1 Cu3 As4 156_555 . . 107.86(6) ?
Eu1 As1 Eu1 150_555 . 106_555 142.50(6) ?
Eu1 As1 Cu1 150_555 . 99_555 120.99(4) ?
Eu1 As1 Cu1 150_555 . 156_555 66.42(3) ?
Eu1 As1 Cu1 150_555 . 109_555 120.99(4) ?
Eu1 As1 Cu1 150_555 . 164_555 66.42(3) ?
Eu1 As1 Cu2 150_555 . 146_555 68.24(6) ?
Eu1 As1 Cu2 150_555 . 99_555 149.25(7) ?
Eu1 As1 Cu3 150_555 . 52_555 75.10(5) ?
Eu1 As1 Cu3 150_555 . 62_655 75.10(5) ?
Eu1 As1 Cu1 106_555 . 99_555 66.42(3) ?
Eu1 As1 Cu1 106_555 . 156_555 120.99(4) ?
Eu1 As1 Cu1 106_555 . 109_555 66.42(3) ?
Eu1 As1 Cu1 106_555 . 164_555 120.99(4) ?
Eu1 As1 Cu2 106_555 . 146_555 149.25(7) ?
Eu1 As1 Cu2 106_555 . 99_555 68.24(6) ?
Eu1 As1 Cu3 106_555 . 52_555 75.10(5) ?
Eu1 As1 Cu3 106_555 . 62_655 75.10(5) ?
Cu1 As1 Cu1 99_555 . 156_555 57.77(4) ?
Cu1 As1 Cu1 99_555 . 109_555 118.00(7) ?
Cu1 As1 Cu1 99_555 . 164_555 159.41(7) ?
Cu1 As1 Cu2 99_555 . 146_555 100.25(4) ?
Cu1 As1 Cu2 99_555 . 99_555 63.28(5) ?
Cu1 As1 Cu3 99_555 . 52_555 68.20(5) ?
Cu1 As1 Cu3 99_555 . 62_655 131.10(7) ?
Cu1 As1 Cu1 156_555 . 109_555 159.41(7) ?
Cu1 As1 Cu1 156_555 . 164_555 118.00(7) ?
Cu1 As1 Cu2 156_555 . 146_555 63.28(5) ?
Cu1 As1 Cu2 156_555 . 99_555 100.25(4) ?
Cu1 As1 Cu3 156_555 . 52_555 68.20(5) ?
Cu1 As1 Cu3 156_555 . 62_655 131.10(7) ?
Cu1 As1 Cu1 109_555 . 164_555 57.77(4) ?
Cu1 As1 Cu2 109_555 . 146_555 100.25(4) ?
Cu1 As1 Cu2 109_555 . 99_555 63.28(5) ?
Cu1 As1 Cu3 109_555 . 52_555 131.10(7) ?
Cu1 As1 Cu3 109_555 . 62_655 68.20(5) ?
Cu1 As1 Cu2 164_555 . 146_555 63.28(5) ?
Cu1 As1 Cu2 164_555 . 99_555 100.25(4) ?
Cu1 As1 Cu3 164_555 . 52_555 131.10(7) ?
Cu1 As1 Cu3 164_555 . 62_655 68.20(5) ?
Cu2 As1 Cu2 146_555 . 99_555 81.01(7) ?
Cu2 As1 Cu3 146_555 . 52_555 127.46(6) ?
Cu2 As1 Cu3 146_555 . 62_655 127.46(6) ?
Cu2 As1 Cu3 99_555 . 52_555 127.46(6) ?
Cu2 As1 Cu3 99_555 . 62_655 127.46(6) ?
Cu3 As1 Cu3 52_555 . 62_655 73.75(6) ?
Eu1 As2 Eu1 . . 5_555 114.43(4) ?
Eu1 As2 Eu1 . . 9_555 114.43(4) ?
Eu1 As2 Eu2 . . . 76.12(4) ?
Eu1 As2 Cu1 . . . 119.76(5) ?
Eu1 As2 Cu1 . . 5_555 63.74(4) ?
Eu1 As2 Cu1 . . 9_555 119.76(5) ?
Eu1 As2 Cu2 . . . 173.78(6) ?
Eu1 As2 Cu2 . . 5_555 63.32(5) ?
Eu1 As2 Cu2 . . 9_555 63.32(5) ?
Eu1 As2 Eu1 5_555 . 9_555 114.43(4) ?
Eu1 As2 Eu2 5_555 . . 76.12(4) ?
Eu1 As2 Cu1 5_555 . . 119.76(5) ?
Eu1 As2 Cu1 5_555 . 5_555 119.76(5) ?
Eu1 As2 Cu1 5_555 . 9_555 63.74(4) ?
Eu1 As2 Cu2 5_555 . . 63.32(5) ?
Eu1 As2 Cu2 5_555 . 5_555 173.78(6) ?
Eu1 As2 Cu2 5_555 . 9_555 63.32(5) ?
Eu1 As2 Eu2 9_555 . . 76.12(4) ?
Eu1 As2 Cu1 9_555 . . 63.74(4) ?
Eu1 As2 Cu1 9_555 . 5_555 119.76(5) ?
Eu1 As2 Cu1 9_555 . 9_555 119.76(5) ?
Eu1 As2 Cu2 9_555 . . 63.32(5) ?
Eu1 As2 Cu2 9_555 . 5_555 63.32(5) ?
Eu1 As2 Cu2 9_555 . 9_555 173.78(6) ?
Eu2 As2 Cu1 . . . 139.86(5) ?
Eu2 As2 Cu1 . . 5_555 139.86(5) ?
Eu2 As2 Cu1 . . 9_555 139.86(5) ?
Eu2 As2 Cu2 . . . 97.67(5) ?
Eu2 As2 Cu2 . . 5_555 97.67(5) ?
Eu2 As2 Cu2 . . 9_555 97.67(5) ?
Cu1 As2 Cu1 . . 5_555 67.87(4) ?
Cu1 As2 Cu1 . . 9_555 67.87(4) ?
Cu1 As2 Cu2 . . . 65.08(5) ?
Cu1 As2 Cu2 . . 5_555 65.08(5) ?
Cu1 As2 Cu2 . . 9_555 122.47(6) ?
Cu1 As2 Cu1 5_555 . 9_555 67.87(4) ?
Cu1 As2 Cu2 5_555 . . 122.47(6) ?
Cu1 As2 Cu2 5_555 . 5_555 65.08(5) ?
Cu1 As2 Cu2 5_555 . 9_555 65.08(5) ?
Cu1 As2 Cu2 9_555 . . 65.08(5) ?
Cu1 As2 Cu2 9_555 . 5_555 122.47(6) ?
Cu1 As2 Cu2 9_555 . 9_555 65.08(5) ?
Cu2 As2 Cu2 . . 5_555 118.25(7) ?
Cu2 As2 Cu2 . . 9_555 118.25(7) ?
Cu2 As2 Cu2 5_555 . 9_555 118.25(7) ?
Cu1 As3 Cu1 . . 146_555 176.84(7) ?
Cu1 As3 Cu1 . . 99_555 90.04(2) ?
Cu1 As3 Cu1 . . 52_555 90.04(2) ?
Cu1 As3 Cu1 . . 5_555 62.57(5) ?
Cu1 As3 Cu1 . . 54_555 119.97(5) ?
Cu1 As3 Cu1 . . 151_555 119.97(5) ?
Cu1 As3 Cu1 . . 104_555 57.41(6) ?
Cu1 As3 Cu1 . . 9_555 62.57(5) ?
Cu1 As3 Cu1 . . 106_555 119.97(5) ?
Cu1 As3 Cu1 . . 59_555 57.41(6) ?
Cu1 As3 Cu1 . . 156_555 119.97(5) ?
Cu1 As3 Cu1 146_555 . 99_555 90.04(2) ?
Cu1 As3 Cu1 146_555 . 52_555 90.04(2) ?
Cu1 As3 Cu1 146_555 . 5_555 119.97(5) ?
Cu1 As3 Cu1 146_555 . 54_555 57.41(6) ?
Cu1 As3 Cu1 146_555 . 151_555 62.57(5) ?
Cu1 As3 Cu1 146_555 . 104_555 119.97(5) ?
Cu1 As3 Cu1 146_555 . 9_555 119.97(5) ?
Cu1 As3 Cu1 146_555 . 106_555 57.41(6) ?
Cu1 As3 Cu1 146_555 . 59_555 119.97(5) ?
Cu1 As3 Cu1 146_555 . 156_555 62.57(5) ?
Cu1 As3 Cu1 99_555 . 52_555 176.84(7) ?
Cu1 As3 Cu1 99_555 . 5_555 57.41(6) ?
Cu1 As3 Cu1 99_555 . 54_555 119.97(5) ?
Cu1 As3 Cu1 99_555 . 151_555 119.97(5) ?
Cu1 As3 Cu1 99_555 . 104_555 62.57(5) ?
Cu1 As3 Cu1 99_555 . 9_555 119.97(5) ?
Cu1 As3 Cu1 99_555 . 106_555 62.57(5) ?
Cu1 As3 Cu1 99_555 . 59_555 119.97(5) ?
Cu1 As3 Cu1 99_555 . 156_555 57.41(6) ?
Cu1 As3 Cu1 52_555 . 5_555 119.97(5) ?
Cu1 As3 Cu1 52_555 . 54_555 62.57(5) ?
Cu1 As3 Cu1 52_555 . 151_555 57.41(6) ?
Cu1 As3 Cu1 52_555 . 104_555 119.97(5) ?
Cu1 As3 Cu1 52_555 . 9_555 57.41(6) ?
Cu1 As3 Cu1 52_555 . 106_555 119.97(5) ?
Cu1 As3 Cu1 52_555 . 59_555 62.57(5) ?
Cu1 As3 Cu1 52_555 . 156_555 119.97(5) ?
Cu1 As3 Cu1 5_555 . 54_555 176.84(7) ?
Cu1 As3 Cu1 5_555 . 151_555 90.04(2) ?
Cu1 As3 Cu1 5_555 . 104_555 90.04(2) ?
Cu1 As3 Cu1 5_555 . 9_555 62.57(5) ?
Cu1 As3 Cu1 5_555 . 106_555 119.97(5) ?
Cu1 As3 Cu1 5_555 . 59_555 119.97(5) ?
Cu1 As3 Cu1 5_555 . 156_555 57.41(6) ?
Cu1 As3 Cu1 54_555 . 151_555 90.04(2) ?
Cu1 As3 Cu1 54_555 . 104_555 90.04(2) ?
Cu1 As3 Cu1 54_555 . 9_555 119.97(5) ?
Cu1 As3 Cu1 54_555 . 106_555 57.41(6) ?
Cu1 As3 Cu1 54_555 . 59_555 62.57(5) ?
Cu1 As3 Cu1 54_555 . 156_555 119.97(5) ?
Cu1 As3 Cu1 151_555 . 104_555 176.84(7) ?
Cu1 As3 Cu1 151_555 . 9_555 57.41(6) ?
Cu1 As3 Cu1 151_555 . 106_555 119.97(5) ?
Cu1 As3 Cu1 151_555 . 59_555 119.97(5) ?
Cu1 As3 Cu1 151_555 . 156_555 62.57(5) ?
Cu1 As3 Cu1 104_555 . 9_555 119.97(5) ?
Cu1 As3 Cu1 104_555 . 106_555 62.57(5) ?
Cu1 As3 Cu1 104_555 . 59_555 57.41(6) ?
Cu1 As3 Cu1 104_555 . 156_555 119.97(5) ?
Cu1 As3 Cu1 9_555 . 106_555 176.84(7) ?
Cu1 As3 Cu1 9_555 . 59_555 90.04(2) ?
Cu1 As3 Cu1 9_555 . 156_555 90.04(2) ?
Cu1 As3 Cu1 106_555 . 59_555 90.04(2) ?
Cu1 As3 Cu1 106_555 . 156_555 90.04(2) ?
Cu1 As3 Cu1 59_555 . 156_555 176.84(7) ?
Cu3 As4 Cu3 . . 2_665 109.47(5) ?
Cu3 As4 Cu3 . . 3_656 109.47(5) ?
Cu3 As4 Cu3 . . 4_566 109.47(5) ?
Cu3 As4 Cu3 . . 13_556 70.53(5) ?
Cu3 As4 Cu3 . . 14_666 180.0(5) ?
Cu3 As4 Cu3 . . 15_565 70.53(5) ?
Cu3 As4 Cu3 . . 16_655 70.53(5) ?
Cu3 As4 Cu3 2_665 . 3_656 109.47(5) ?
Cu3 As4 Cu3 2_665 . 4_566 109.47(5) ?
Cu3 As4 Cu3 2_665 . 13_556 180.0(5) ?
Cu3 As4 Cu3 2_665 . 14_666 70.53(5) ?
Cu3 As4 Cu3 2_665 . 15_565 70.53(5) ?
Cu3 As4 Cu3 2_665 . 16_655 70.53(5) ?
Cu3 As4 Cu3 3_656 . 4_566 109.47(5) ?
Cu3 As4 Cu3 3_656 . 13_556 70.53(5) ?
Cu3 As4 Cu3 3_656 . 14_666 70.53(5) ?
Cu3 As4 Cu3 3_656 . 15_565 180.0(5) ?
Cu3 As4 Cu3 3_656 . 16_655 70.53(5) ?
Cu3 As4 Cu3 4_566 . 13_556 70.53(5) ?
Cu3 As4 Cu3 4_566 . 14_666 70.53(5) ?
Cu3 As4 Cu3 4_566 . 15_565 70.53(5) ?
Cu3 As4 Cu3 4_566 . 16_655 180.0(5) ?
Cu3 As4 Cu3 13_556 . 14_666 109.47(5) ?
Cu3 As4 Cu3 13_556 . 15_565 109.47(5) ?
Cu3 As4 Cu3 13_556 . 16_655 109.47(5) ?
Cu3 As4 Cu3 14_666 . 15_565 109.47(5) ?
Cu3 As4 Cu3 14_666 . 16_655 109.47(5) ?
Cu3 As4 Cu3 15_565 . 16_655 109.47(5) ?
